# Supplementary material for: Temperature-dependent hydrogen deuterium exchange shows impact of analog binding on adenosine deaminase flexibility but not embedded thermal networks
Source: J Biol Chem. 2022 Aug 4;298(9):102350. doi: 10.1016/j.jbc.2022.102350 (PMC9483566; doi:10.1016/j.jbc.2022.102350)
Supplement: Dataset S1 [file mmc1.xlsx]

## Sheet: WT-Apo
Protein state	Start	End	Sequence	charge	Peptide mass (Da)	HDX time	Uptake (D)-10C	Uptake SD (D)-10C	Uptake (D)-20C	Uptake SD (D)-20C	Uptake (D)-25C	Uptake SD (D)-25C	Uptake (D)-30C	Uptake SD (D)-30C	Uptake (D)-40C	Uptake SD (D)-40C
WT-Apo	1	14	MAQTPAFNKPKVEL	2	1572.83	0s	0	0	0	0	0	0	0	0	0	0
WT-Apo	1	14	MAQTPAFNKPKVEL	2	1572.83	10s	4.19852	0.249264	3.88823	0.507592	4.66013	0.139804	4.49279	0.299314	4.37965	0.118031
WT-Apo	1	14	MAQTPAFNKPKVEL	2	1572.83	30s	4.10043	0.0569465	4.38662	0.187391	4.94103	0.0592923	4.7539	0.577544	4.49697	0.245323
WT-Apo	1	14	MAQTPAFNKPKVEL	2	1572.83	45s	3.85827	0.00453207	4.40933	0.258919	4.64425	0.0521549	4.47607	0.0943853	4.93155	0.146209
WT-Apo	1	14	MAQTPAFNKPKVEL	2	1572.83	60s	4.32127	0.17813	4.34162	0.0902474	4.5835	0.0976285	4.61359	0.122563	4.7755	0.246308
WT-Apo	1	14	MAQTPAFNKPKVEL	2	1572.83	180s	4.41769	0.141479	4.58949	0.139312	5.0263	0.0492577	4.72144	0.0583258	5.151	0.168869
WT-Apo	1	14	MAQTPAFNKPKVEL	2	1572.83	600s	4.82859	0.395867	4.77257	0.112908	4.7337	0.373489	5.22624	0.488873	5.03675	0.104632
WT-Apo	1	14	MAQTPAFNKPKVEL	2	1572.83	1200s	4.65121	0.227786	4.85478	0.00334979	5.16898	0.0155069	5.24227	0.676264	4.85116	0.151135
WT-Apo	1	14	MAQTPAFNKPKVEL	2	1572.83	1800s	4.79417	0.317245	4.92528	0.111725	4.86857	0.0535543	4.98366	0.268772	5.06587	0.0780305
WT-Apo	1	14	MAQTPAFNKPKVEL	2	1572.83	2700s	5.08301	0.415571	4.72255	0.0575376	5.21579	0.111096	4.98394	0.0784246	5.24505	0.360201
WT-Apo	1	14	MAQTPAFNKPKVEL	2	1572.83	3600s	4.91915	0.334388	4.94925	0.106208	5.0093	0.0555531	5.24282	0.667988	4.91358	0.146406
WT-Apo	1	14	MAQTPAFNKPKVEL	2	1572.83	7200s	5.06921	0.462271	4.94242	0.237638	5.06866	0.107962	4.69371	0.175963	4.73607	0.016749
WT-Apo	1	14	MAQTPAFNKPKVEL	2	1572.83	10800s	5.05417	0.400793	4.82232	0.164337	4.97893	0.0989313	5.1021	0.252614	5.06434	0.00689663
WT-Apo	1	14	MAQTPAFNKPKVEL	2	1572.83	14400s	4.82078	0.139312	4.81814	0.0945824	4.89505	0.0646636	5.1301	0.440399	5.00972	0.0262072
WT-Apo	15	28	HVHLDGAIKPETIL	2	1541.86	0s	0	0	0	0	0	0	0	0	0	0
WT-Apo	15	28	HVHLDGAIKPETIL	2	1541.86	10s	1.00986	0.087973	1.20423	0.047329	1.3952	0.00775446	1.48161	0.0251352	1.56197	0.0419811
WT-Apo	15	28	HVHLDGAIKPETIL	2	1541.86	30s	1.10724	0.0117654	1.42621	0.0724641	1.61056	0.0770098	1.71966	0.0248678	1.59619	0.000534791
WT-Apo	15	28	HVHLDGAIKPETIL	2	1541.86	45s	1.31957	0.0943905	1.37554	0.000802186	1.58447	0.0417137	1.62984	0.0395745	1.69318	0.166052
WT-Apo	15	28	HVHLDGAIKPETIL	2	1541.86	60s	1.22408	0.0155089	1.55913	0.0213916	1.82195	0.0914492	1.58655	0.0435854	1.70339	0.0847643
WT-Apo	15	28	HVHLDGAIKPETIL	2	1541.86	180s	1.50751	0.0483985	1.6548	0.119258	1.58806	0.0542812	1.66218	0.232367	1.71379	0.00427832
WT-Apo	15	28	HVHLDGAIKPETIL	2	1541.86	600s	1.5856	0.0834273	1.67333	0.158298	1.71852	0.0826251	1.77203	0.0641749	1.74008	0.0713945
WT-Apo	15	28	HVHLDGAIKPETIL	2	1541.86	1200s	1.68392	0.113376	1.74688	0.0542812	1.79245	0.066314	1.79396	0.0898448	1.94352	0.173005
WT-Apo	15	28	HVHLDGAIKPETIL	2	1541.86	1800s	1.65272	0.0564204	1.73289	0.198675	1.74613	0.0516073	1.87508	0.27408	2.05527	0.224077
WT-Apo	15	28	HVHLDGAIKPETIL	2	1541.86	2700s	1.60905	0.0246004	1.75728	0.11498	1.9284	0.0227286	2.04109	0.0312852	2.09951	0.156159
WT-Apo	15	28	HVHLDGAIKPETIL	2	1541.86	3600s	1.68865	0.0917166	1.76768	0.113643	1.90344	0.114178	1.9318	0.140383	2.30409	0.239586
WT-Apo	15	28	HVHLDGAIKPETIL	2	1541.86	7200s	1.67068	0.0379701	1.86184	0.0467942	2.0027	0.0828925	2.20539	0.0566878	2.55386	0.159635
WT-Apo	15	28	HVHLDGAIKPETIL	2	1541.86	10800s	1.70907	0.0264721	1.9906	0.0369005	2.16777	0.116317	2.42643	0.00828925	2.77338	0.0679184
WT-Apo	15	28	HVHLDGAIKPETIL	2	1541.86	14400s	1.79207	0.0310179	2.16871	0.0411789	2.28424	0.0377027	2.52853	0.0131024	2.8337	0.000267395
WT-Apo	29	45	YFGKKRGIALPADTVEE	2	1893	0s	0	0	0	0	0	0	0	0	0	0
WT-Apo	29	45	YFGKKRGIALPADTVEE	2	1893	10s	5.22495	0.105047	5.98924	0.278941	6.32567	0.0940579	6.69386	0.0387868	7.06572	0.00743413
WT-Apo	29	45	YFGKKRGIALPADTVEE	2	1893	30s	5.55338	0.0963204	6.6605	0.14739	6.80837	0.165813	7.04012	0.0475138	7.21885	0.396595
WT-Apo	29	45	YFGKKRGIALPADTVEE	2	1893	45s	5.67337	0.119269	6.68221	0.0475138	6.92836	0.273447	7.24285	0.0206863	7.50729	0.491622
WT-Apo	29	45	YFGKKRGIALPADTVEE	2	1893	60s	6.31104	0.00808057	6.91579	0.159995	7.04858	0.232721	7.35027	0.00517157	7.74041	0.169692
WT-Apo	29	45	YFGKKRGIALPADTVEE	2	1893	180s	7.06755	0.0455744	7.18091	0.0539782	7.54751	0.0481602	7.74109	0.106664	8.50606	0.222054
WT-Apo	29	45	YFGKKRGIALPADTVEE	2	1893	600s	7.45403	0.00387868	8.46492	0.197489	8.33099	0.180682	8.55817	0.211711	9.53615	0.202338
WT-Apo	29	45	YFGKKRGIALPADTVEE	2	1893	1200s	7.57814	0.251791	8.49098	0.160642	8.59977	0.132198	8.95905	0.00355545	9.95395	0.273447
WT-Apo	29	45	YFGKKRGIALPADTVEE	2	1893	1800s	7.72624	0.266659	8.60914	0.0943811	8.9538	0.0400796	9.23469	0.530409	10.1032	0.590528
WT-Apo	29	45	YFGKKRGIALPADTVEE	2	1893	2700s	8.10289	0.273123	8.95494	0.0798361	9.11379	0.295426	9.84973	0.177773	10.4664	0.261811
WT-Apo	29	45	YFGKKRGIALPADTVEE	2	1893	3600s	8.12186	0.193287	9.306	0.177449	9.3028	0.0934114	10.3098	0.101169	10.6702	0.296719
WT-Apo	29	45	YFGKKRGIALPADTVEE	2	1893	7200s	8.8962	0.149329	9.79419	0.270538	10.1692	0.422776	10.478	0.0597962	10.2938	0.225286
WT-Apo	29	45	YFGKKRGIALPADTVEE	2	1893	10800s	9.15195	0.112158	10.0294	0.259225	10.3594	0.182298	10.6935	0.172601	10.8453	0.358777
WT-Apo	29	45	YFGKKRGIALPADTVEE	2	1893	14400s	9.36268	0.105047	9.99806	0.192318	10.4419	0.163874	10.7854	0.100199	10.723	0.234337
WT-Apo	46	62	LRNIIGMDKPLSLPGFL	2	1883.07	0s	0	0	0	0	0	0	0	0	0	0
WT-Apo	46	62	LRNIIGMDKPLSLPGFL	2	1883.07	10s	3.85427	0.0492162	4.3404	0.0660466	4.55949	0.039781	4.77298	0.041311	5.21386	0.107358
WT-Apo	46	62	LRNIIGMDKPLSLPGFL	2	1883.07	30s	4.14025	0.117048	4.80057	0.0487062	5.00631	0.0657916	5.24505	0.00765019	5.4874	0.39679
WT-Apo	46	62	LRNIIGMDKPLSLPGFL	2	1883.07	45s	4.2122	0.114753	4.93707	0.125463	5.2052	0.113478	5.39093	0.107868	5.97209	0.277447
WT-Apo	46	62	LRNIIGMDKPLSLPGFL	2	1883.07	60s	4.65668	0.00892522	5.13776	0.0660466	5.35847	0.153769	5.57088	0.0124953	6.15096	0.193805
WT-Apo	46	62	LRNIIGMDKPLSLPGFL	2	1883.07	180s	5.22197	0.0214205	5.62714	0.125718	5.88752	0.138468	6.2211	0.0313658	7.28587	0.175954
WT-Apo	46	62	LRNIIGMDKPLSLPGFL	2	1883.07	600s	5.81377	0.0122403	6.90775	0.559739	6.91677	0.0884872	7.58754	0.0731868	8.74716	0.259086
WT-Apo	46	62	LRNIIGMDKPLSLPGFL	2	1883.07	1200s	6.22038	0.0685967	7.31274	0.0130053	7.44888	0.186155	8.15338	0.144079	9.09175	0.351654
WT-Apo	46	62	LRNIIGMDKPLSLPGFL	2	1883.07	1800s	6.57182	0.120873	7.58051	0.231036	7.9965	0.081857	8.44297	0.477627	9.27441	0.589064
WT-Apo	46	62	LRNIIGMDKPLSLPGFL	2	1883.07	2700s	6.86447	0.0599265	8.05042	0.165754	8.27834	0.265716	9.04234	0.424075	9.63378	0.244041
WT-Apo	46	62	LRNIIGMDKPLSLPGFL	2	1883.07	3600s	7.1391	0.0795619	8.41592	0.124698	8.56991	0.131838	9.32399	0.0538063	10.1156	0.0930773
WT-Apo	46	62	LRNIIGMDKPLSLPGFL	2	1883.07	7200s	8.02698	0.104043	9.01565	0.0879772	9.30326	0.234096	9.6006	0.0742068	9.86909	0.257556
WT-Apo	46	62	LRNIIGMDKPLSLPGFL	2	1883.07	10800s	8.3831	0.0787969	9.22157	0.0130053	9.46157	0.117813	9.88081	0.167029	10.5804	0.441926
WT-Apo	46	62	LRNIIGMDKPLSLPGFL	2	1883.07	14400s	8.53871	0.0734418	9.19885	0.0242256	9.58816	0.205535	10.0977	0.00663016	10.616	0.264696
WT-Apo	63	74	AKFDYYMPVIAG	2	1373.67	0s	0	0	0	0	0	0	0	0	0	0
WT-Apo	63	74	AKFDYYMPVIAG	2	1373.67	10s	0.72413	0.00244409	0.816591	0.0517333	0.963491	0.138091	0.760711	0.0297365	0.829265	0.00936902
WT-Apo	63	74	AKFDYYMPVIAG	2	1373.67	30s	0.806222	0.0109984	0.829553	0.0105911	1.01793	0.244409	0.921149	0.0692493	0.788363	0.00936902
WT-Apo	63	74	AKFDYYMPVIAG	2	1373.67	45s	1.04501	0.0399202	0.697343	0.0101837	0.883416	0.0826918	0.923742	0.068842	1.08562	0.300216
WT-Apo	63	74	AKFDYYMPVIAG	2	1373.67	60s	0.767048	0.0712861	0.873047	0.0566215	1.2547	0.258259	0.855764	0.0712861	1.11356	0.109984
WT-Apo	63	74	AKFDYYMPVIAG	2	1373.67	180s	0.979621	0.209785	0.998056	0.0281071	0.92403	0.0936902	1.31259	0.0729155	1.40073	0.0232189
WT-Apo	63	74	AKFDYYMPVIAG	2	1373.67	600s	0.91222	0.0973564	1.2884	0.314066	1.34341	0.168642	1.73889	0.261111	1.99064	0.0721008
WT-Apo	63	74	AKFDYYMPVIAG	2	1373.67	1200s	1.07871	0.151126	1.55656	0.0651758	1.78872	0.165384	2.00389	0.103059	2.66667	0.116502
WT-Apo	63	74	AKFDYYMPVIAG	2	1373.67	1800s	1.10837	0.086358	1.63894	0.248483	1.98373	0.162532	2.68827	0.151126	2.89854	0.0973564
WT-Apo	63	74	AKFDYYMPVIAG	2	1373.67	2700s	1.30943	0.136869	1.92093	0.1275	2.31987	0.197972	2.8778	0.142165	3.08202	0.0643611
WT-Apo	63	74	AKFDYYMPVIAG	2	1373.67	3600s	1.52661	0.0611023	2.16461	0.0509186	2.55721	0.168642	2.91467	0.145424	3.37179	0.0643611
WT-Apo	63	74	AKFDYYMPVIAG	2	1373.67	7200s	1.91834	0.016294	2.67214	0.151941	3.09671	0.305104	3.21481	0.177197	3.54951	0.154385
WT-Apo	63	74	AKFDYYMPVIAG	2	1373.67	10800s	2.26629	0.043179	2.96652	0.170679	3.30496	0.246853	3.48239	0.114058	3.94239	0.0533627
WT-Apo	63	74	AKFDYYMPVIAG	2	1373.67	14400s	2.52783	0.00896168	3.21682	0.0439937	3.45417	0.237077	3.6123	0.257037	3.82084	0.145424
WT-Apo	76	85	REAIKRIAYE	3	1247.7	0s	0	0	0	0	0	0	0	0	0	0
WT-Apo	76	85	REAIKRIAYE	3	1247.7	10s	0.347612	0.081518	0.409214	0.0304915	0.460256	0.024891	0.432535	0.0584939	0.485777	0.0721839
WT-Apo	76	85	REAIKRIAYE	3	1247.7	30s	0.417794	0.0687614	0.418234	0.0152457	0.513277	0.0283135	0.568279	0.0276912	0.397334	0.0136901
WT-Apo	76	85	REAIKRIAYE	3	1247.7	45s	0.500737	0.0404479	0.570259	0.333539	0.429895	0.0553825	0.414054	0.0553825	0.475436	0.183882
WT-Apo	76	85	REAIKRIAYE	3	1247.7	60s	0.355532	0.031736	0.428135	0.0105787	0.627901	0.0871185	0.382593	0.0457372	0.456956	0.0712505
WT-Apo	76	85	REAIKRIAYE	3	1247.7	180s	0.433635	0.0924079	0.456516	0.0737396	0.386553	0.0332917	0.438475	0.209396	0.451675	0.0164903
WT-Apo	76	85	REAIKRIAYE	3	1247.7	600s	0.347392	0.0924079	0.429895	0.0616052	0.465316	0.0457372	0.485116	0.0849406	0.392713	0.0731173
WT-Apo	76	85	REAIKRIAYE	3	1247.7	1200s	0.432975	0.0958304	0.465096	0.0118232	0.523838	0.0351585	0.462896	0.0734285	0.553539	0.161169
WT-Apo	76	85	REAIKRIAYE	3	1247.7	1800s	0.431435	0.0693837	0.428575	0.128189	0.432755	0.0140012	0.403714	0.115432	0.60018	0.248288
WT-Apo	76	85	REAIKRIAYE	3	1247.7	2700s	0.363452	0.00124455	0.443535	0.105164	0.57686	0.0597384	0.571139	0.101431	0.456736	0.0821403
WT-Apo	76	85	REAIKRIAYE	3	1247.7	3600s	0.435395	0.0718728	0.402614	0.0703171	0.502717	0.0805846	0.400414	0.122588	0.646382	0.304293
WT-Apo	76	85	REAIKRIAYE	3	1247.7	7200s	0.374013	0.0292469	0.422414	0.0354697	0.398874	0.0357808	0.464436	0.105476	0.57752	0.0556936
WT-Apo	76	85	REAIKRIAYE	3	1247.7	10800s	0.337051	0.00560048	0.406794	0.0351585	0.429895	0.0354697	0.513937	0.112632	0.624381	0.15868
WT-Apo	76	85	REAIKRIAYE	3	1247.7	14400s	0.387213	0.0584939	0.507557	0.0668946	0.516358	0.0214685	0.473016	0.067828	0.60238	0.0472929
WT-Apo	86	97	FVEMKAKEGVVY	2	1398.72	0s	0	0	0	0	0	0	0	0	0	0
WT-Apo	86	97	FVEMKAKEGVVY	2	1398.72	10s	2.27091	0.0523544	2.28688	0.296555	2.5303	0.216948	2.57645	0.033349	2.73924	0.287949
WT-Apo	86	97	FVEMKAKEGVVY	2	1398.72	30s	2.22577	0.110446	2.49024	0.0871378	2.81252	0.293328	2.8612	0.0308389	2.69867	0.241332
WT-Apo	86	97	FVEMKAKEGVVY	2	1398.72	45s	2.28815	0.149174	2.77144	0.646899	2.64618	0.169255	2.68447	0.0943096	3.00548	0.155987
WT-Apo	86	97	FVEMKAKEGVVY	2	1398.72	60s	2.43166	0.00932338	2.46082	0.0441068	3.17257	0.370784	2.64238	0.0240256	3.11781	0.0767386
WT-Apo	86	97	FVEMKAKEGVVY	2	1398.72	180s	2.84624	0.242767	2.96465	0.284722	3.29378	0.752325	3.46341	0.0548645	3.67032	0.111522
WT-Apo	86	97	FVEMKAKEGVVY	2	1398.72	600s	3.0889	0.195791	3.70379	0.154553	3.77276	0.324525	3.97003	0.129452	4.25808	0.221251
WT-Apo	86	97	FVEMKAKEGVVY	2	1398.72	1200s	3.43704	0.264282	3.92363	0.156346	4.08109	0.0943096	4.33592	0.0953854	4.79816	0.0168538
WT-Apo	86	97	FVEMKAKEGVVY	2	1398.72	1800s	3.62239	0.197225	4.0712	0.0222327	4.06714	0.242408	4.54841	0.000717183	5.08723	0.268585
WT-Apo	86	97	FVEMKAKEGVVY	2	1398.72	2700s	3.71368	0.276116	4.34987	0.0541473	4.36178	0.613909	5.02612	0.0164952	5.21172	0.180013
WT-Apo	86	97	FVEMKAKEGVVY	2	1398.72	3600s	3.9855	0.00573747	4.47436	0.155629	4.85192	0.302293	5.22364	0.112956	5.43816	0.163159
WT-Apo	86	97	FVEMKAKEGVVY	2	1398.72	7200s	4.29839	0.0494856	4.9825	0.160649	5.19017	0.163159	5.54795	0.0286873	5.64684	0.224478
WT-Apo	86	97	FVEMKAKEGVVY	2	1398.72	10800s	4.6189	0.210135	5.2954	0.0365763	5.32507	0.358233	5.48126	0.181806	5.7399	0.18324
WT-Apo	86	97	FVEMKAKEGVVY	2	1398.72	14400s	4.87068	0.0993299	5.47644	0.00286873	5.4095	0.380824	5.72037	0.111881	5.75055	0.168179
WT-Apo	98	108	VEVRYSPHLLA	3	1282.7	0s	0	0	0	0	0	0	0	0	0	0
WT-Apo	98	108	VEVRYSPHLLA	3	1282.7	10s	1.27719	0.277191	1.29444	0.0455411	1.43009	0.0286873	1.28024	0.191847	1.38217	0.0519958
WT-Apo	98	108	VEVRYSPHLLA	3	1282.7	30s	1.13875	0.110805	1.41843	0.0695668	1.46356	0.0516372	1.3738	0.213721	1.2526	0.0616778
WT-Apo	98	108	VEVRYSPHLLA	3	1282.7	45s	1.30357	0.12228	1.53608	0.232367	1.35402	0.0437482	1.52416	0.191129	1.37811	0.138775
WT-Apo	98	108	VEVRYSPHLLA	3	1282.7	60s	1.15853	0.162442	1.31675	0.0792487	1.57437	0.084269	1.46356	0.171407	1.35833	0.00394451
WT-Apo	98	108	VEVRYSPHLLA	3	1282.7	180s	1.3023	0.0566575	1.3842	0.00609606	1.30078	0.0129093	1.51681	0.000717183	1.3236	0.0458997
WT-Apo	98	108	VEVRYSPHLLA	3	1282.7	600s	1.22851	0.0878549	1.33425	0.113315	1.37558	0.0204397	1.59592	0.289742	1.26654	0.0692082
WT-Apo	98	108	VEVRYSPHLLA	3	1282.7	1200s	1.28658	0.0580918	1.52264	0.153119	1.43618	0.0652637	1.45824	0.00753042	1.41488	0.202963
WT-Apo	98	108	VEVRYSPHLLA	3	1282.7	1800s	1.25006	0.0466169	1.4202	0.02546	1.32664	0.0308389	1.62026	0.107577	1.50134	0.239898
WT-Apo	98	108	VEVRYSPHLLA	3	1282.7	2700s	1.12125	0.111163	1.40854	0.0103992	1.51377	0.0301217	1.67808	0.168538	1.33019	0.147023
WT-Apo	98	108	VEVRYSPHLLA	3	1282.7	3600s	1.32689	0.123714	1.24753	0.214438	1.43922	0.0337076	1.15599	0.416325	1.48537	0.313409
WT-Apo	98	108	VEVRYSPHLLA	3	1282.7	7200s	1.20138	0.12479	1.42933	0.0699254	1.31066	0.0311975	1.53202	0.0917995	1.33627	0.0695668
WT-Apo	98	108	VEVRYSPHLLA	3	1282.7	10800s	1.21127	0.0390865	1.27694	0.0910823	1.33349	0.0276116	1.61038	0.129452	1.30357	0.102916
WT-Apo	98	108	VEVRYSPHLLA	3	1282.7	14400s	1.228	0.140209	1.48157	0.203321	1.40144	0.0161366	1.07282	0.450032	1.25133	0.0147023
WT-Apo	109	131	NSKVDPMPWNQTEGDVTPDDVVD	2	2557.13	0s	0	0	0	0	0	0	0	0	0	0
WT-Apo	109	131	NSKVDPMPWNQTEGDVTPDDVVD	2	2557.13	10s	6.39265	0.213752	7.28813	0.569333	7.88864	0.0135213	7.874	0.392693	8.55344	0.344937
WT-Apo	109	131	NSKVDPMPWNQTEGDVTPDDVVD	2	2557.13	30s	6.88128	0.253453	8.08048	0.501727	8.30323	0.166571	8.27698	0.412544	8.4859	0.821347
WT-Apo	109	131	NSKVDPMPWNQTEGDVTPDDVVD	2	2557.13	45s	6.70694	0.233027	7.9334	0.556675	8.51581	0.323361	8.38297	0.657366	8.99182	0.78999
WT-Apo	109	131	NSKVDPMPWNQTEGDVTPDDVVD	2	2557.13	60s	7.48525	0.358458	8.08495	0.33717	8.65881	0.210299	8.57805	0.377446	8.99325	0.436422
WT-Apo	109	131	NSKVDPMPWNQTEGDVTPDDVVD	2	2557.13	180s	8.1708	0.119103	8.5866	0.0627158	9.15171	0.027618	8.9788	0.423476	9.70524	0.486479
WT-Apo	109	131	NSKVDPMPWNQTEGDVTPDDVVD	2	2557.13	600s	8.78738	0.121692	9.40457	0.843787	9.69201	0.209436	9.76138	0.097526	10.2881	0.405639
WT-Apo	109	131	NSKVDPMPWNQTEGDVTPDDVVD	2	2557.13	1200s	8.82135	0.57595	9.65824	0.485041	9.66923	0.147296	9.45299	0.361048	10.3794	0.339183
WT-Apo	109	131	NSKVDPMPWNQTEGDVTPDDVVD	2	2557.13	1800s	8.83315	0.754316	9.52276	0.150748	9.95403	0.00345225	9.55002	0.140967	10.5718	0.574512
WT-Apo	109	131	NSKVDPMPWNQTEGDVTPDDVVD	2	2557.13	2700s	9.02722	0.0155351	9.72558	0.509494	10.0207	0.30725	10.3306	0.235041	10.9262	0.285674
WT-Apo	109	131	NSKVDPMPWNQTEGDVTPDDVVD	2	2557.13	3600s	9.05346	0.472095	10.1052	0.38061	10.2093	0.240794	10.3119	0.499713	10.929	0.647009
WT-Apo	109	131	NSKVDPMPWNQTEGDVTPDDVVD	2	2557.13	7200s	9.61166	0.287975	10.3562	0.613062	10.7291	0.478136	10.5106	0.403338	11.154	0.116513
WT-Apo	109	131	NSKVDPMPWNQTEGDVTPDDVVD	2	2557.13	10800s	9.87286	0.384638	10.3045	0.699368	10.7533	0.0641543	10.6017	0.354431	11.7379	0.33458
WT-Apo	109	131	NSKVDPMPWNQTEGDVTPDDVVD	2	2557.13	14400s	9.89157	0.298332	10.2691	0.226985	10.8764	0.362486	10.7797	0.442175	11.5574	0.51381
WT-Apo	132	144	LVNQGLQEGEQAF	2	1431.7	0s	0	0	0	0	0	0	0	0	0	0
WT-Apo	132	144	LVNQGLQEGEQAF	2	1431.7	10s	0.951861	0.0650816	1.23998	0.0146627	1.37913	0.00823167	1.26454	0.234088	1.18305	0.0787153
WT-Apo	132	144	LVNQGLQEGEQAF	2	1431.7	30s	1.25435	0.0915773	1.20433	0.188042	1.59814	0.113185	1.49446	0.150228	1.24144	0.123732
WT-Apo	132	144	LVNQGLQEGEQAF	2	1431.7	45s	1.491	0.274989	1.04681	0.18547	1.32911	0.0537631	1.32311	0.0689402	1.5854	0.452742
WT-Apo	132	144	LVNQGLQEGEQAF	2	1431.7	60s	1.05063	0.119359	1.33148	0.00565927	1.93392	0.200132	1.14322	0.134022	1.58668	0.24978
WT-Apo	132	144	LVNQGLQEGEQAF	2	1431.7	180s	1.28291	0.286308	1.41133	0.375827	1.2278	0.164633	1.93792	0.0519624	1.71564	0.062252
WT-Apo	132	144	LVNQGLQEGEQAF	2	1431.7	600s	1.16923	0.269073	1.64579	0.358592	1.79404	0.251838	2.09944	0.230487	2.2104	0.344187
WT-Apo	132	144	LVNQGLQEGEQAF	2	1431.7	1200s	1.56722	0.421359	1.81969	0.112671	2.28989	0.174151	2.47979	0.26933	3.11169	0.410297
WT-Apo	132	144	LVNQGLQEGEQAF	2	1431.7	1800s	1.66216	0.376599	1.96921	0.525283	2.34609	0.0123475	2.84067	0.730303	3.47257	0.481295
WT-Apo	132	144	LVNQGLQEGEQAF	2	1431.7	2700s	1.65107	0.0594224	2.30153	0.193701	2.95199	0.0285536	3.35562	0.110099	3.47458	0.16772
WT-Apo	132	144	LVNQGLQEGEQAF	2	1431.7	3600s	1.98121	0.0936352	2.35082	0.212994	3.0524	0.19473	3.31742	0.0895194	3.8682	0.503161
WT-Apo	132	144	LVNQGLQEGEQAF	2	1431.7	7200s	2.21258	0.0185213	3.0182	0.0712554	3.28431	0.129134	3.57389	0.108041	3.92477	0.128877
WT-Apo	132	144	LVNQGLQEGEQAF	2	1431.7	10800s	2.55618	0.129392	3.15535	0.121674	3.56843	0.0951787	3.84983	0.157688	4.25727	0.0758857
WT-Apo	132	144	LVNQGLQEGEQAF	2	1431.7	14400s	2.83721	0.0550493	3.609	0.129906	3.7034	0.126562	3.80617	0.21531	4.37423	0.0643099
WT-Apo	145	152	GIKVRSIL	2	884.581	0s	0	0	0	0	0	0	0	0	0	0
WT-Apo	145	152	GIKVRSIL	2	884.581	10s	0.220119	0.193456	0.177913	0.00863642	0.221476	0.0330103	0.384054	0.21188	0.21374	0.0197678
WT-Apo	145	152	GIKVRSIL	2	884.581	30s	0.113045	0.0451013	0.19067	0.0205355	0.276709	0.0550812	0.250789	0.119758	0.124037	0.0115152
WT-Apo	145	152	GIKVRSIL	2	884.581	45s	0.232061	0.101334	0.194063	0.0429902	0.197455	0.0316669	0.382426	0.156991	0.229075	0.209193
WT-Apo	145	152	GIKVRSIL	2	884.581	60s	0.070704	0.0865561	0.179135	0.0272527	0.36112	0.074657	0.16855	0.0237981	0.193249	0.0226466
WT-Apo	145	152	GIKVRSIL	2	884.581	180s	0.24631	0.189042	0.352299	0.0790712	0.153893	0.0518185	0.197048	0.199597	0.179949	0.0836773
WT-Apo	145	152	GIKVRSIL	2	884.581	600s	0.0716539	0.096344	0.185106	0.0617984	0.222426	0.019384	0.208855	0.00902026	0.159593	0.0713944
WT-Apo	145	152	GIKVRSIL	2	884.581	1200s	0.310772	0.305153	0.241968	0.0186163	0.293673	0.0460609	0.228668	0.162557	0.283494	0.168314
WT-Apo	145	152	GIKVRSIL	2	884.581	1800s	0.280373	0.203436	0.312129	0.00268689	0.207905	0.0518185	0.41581	0.176183	0.330721	0.251992
WT-Apo	145	152	GIKVRSIL	2	884.581	2700s	0.0917388	0.0479801	0.260288	0.036081	0.365055	0.0142021	0.295301	0.137415	0.267074	0.122829
WT-Apo	145	152	GIKVRSIL	2	884.581	3600s	0.239254	0.040879	0.178863	0.0733136	0.302765	0.0696671	0.171128	0.123789	0.41486	0.328376
WT-Apo	145	152	GIKVRSIL	2	884.581	7200s	0.0835963	0.0514347	0.243189	0.0103637	0.27793	0.0464447	0.57296	0.232224	0.444309	0.129354
WT-Apo	145	152	GIKVRSIL	2	884.581	10800s	0.093503	0.0416467	0.222561	0.0268689	0.353927	0.0760005	0.58341	0.0831015	0.523698	0.123021
WT-Apo	145	152	GIKVRSIL	2	884.581	14400s	0.121323	0.0710106	0.597252	0.271567	0.38704	0.026485	0.499678	0.0176567	0.56821	0.0439498
WT-Apo	155	163	MRHQPSWSL	2	1140.55	0s	0	0	0	0	0	0	0	0	0	0
WT-Apo	155	163	MRHQPSWSL	2	1140.55	10s	0.936444	0.0148998	1.28123	0.0975793	1.46344	0.0309683	1.6128	0.0727463	1.84025	0.00642738
WT-Apo	155	163	MRHQPSWSL	2	1140.55	30s	1.17711	0.0595993	1.60908	0.112479	1.71423	0.0297997	1.89499	0.040025	1.9359	0.0394407
WT-Apo	155	163	MRHQPSWSL	2	1140.55	45s	1.29673	0.0347663	1.7822	0.142279	1.80058	0.113356	1.93156	0.0385643	2.03857	0.11803
WT-Apo	155	163	MRHQPSWSL	2	1140.55	60s	1.47232	0.00671953	1.84376	0.117154	1.92061	0.135267	1.99932	0.00934892	2.06976	0.0172371
WT-Apo	155	163	MRHQPSWSL	2	1140.55	180s	1.85967	0.0128548	2.01481	0.0102254	1.90036	0.0330134	2.08815	0.0420701	2.20859	0.0896912
WT-Apo	155	163	MRHQPSWSL	2	1140.55	600s	2.01729	0.0335977	2.16459	0.154257	2.08526	0.108097	2.27242	0.0555092	2.61452	0.121536
WT-Apo	155	163	MRHQPSWSL	2	1140.55	1200s	1.98961	0.034182	2.21003	0.0899833	2.17058	0.0902755	2.45731	0.0248331	2.94279	0.0254174
WT-Apo	155	163	MRHQPSWSL	2	1140.55	1800s	1.99952	0.0575543	2.24102	0.0636895	2.33109	0.140234	2.63766	0.00409015	3.14958	0.00876461
WT-Apo	155	163	MRHQPSWSL	2	1140.55	2700s	2.09992	0.0522955	2.36807	0.0446995	2.4724	0.123873	2.85499	0.0111018	3.3638	0.000292154
WT-Apo	155	163	MRHQPSWSL	2	1140.55	3600s	2.07865	0.0549249	2.50566	0.0248331	2.67216	0.161561	3.11776	0.0186978	3.44251	0.108681
WT-Apo	155	163	MRHQPSWSL	2	1140.55	7200s	2.2749	0.00993322	2.82194	0.0782972	3.02996	0.0575543	3.40574	0.0373957	3.58981	0.00321369
WT-Apo	155	163	MRHQPSWSL	2	1140.55	10800s	2.37323	0.03798	3.01943	0.0146077	3.25741	0.0841403	3.55779	0.0525877	3.69661	0.228464
WT-Apo	155	163	MRHQPSWSL	2	1140.55	14400s	2.48975	0.0333055	3.17994	0.0844324	3.36236	0.112187	3.62245	0.0119783	3.80589	0.055217
WT-Apo	167	179	ELCKKYNQKTVVA	2	1522.82	0s	0	0	0	0	0	0	0	0	0	0
WT-Apo	167	179	ELCKKYNQKTVVA	2	1522.82	10s	1.69684	0.0501809	2.0592	0.303689	2.46073	0.0293511	2.54174	0.183208	2.83933	0.153383
WT-Apo	167	179	ELCKKYNQKTVVA	2	1522.82	30s	1.96748	0.0139654	2.50157	0.227234	2.71012	0.181787	2.89607	0.164982	3.06428	0.272208
WT-Apo	167	179	ELCKKYNQKTVVA	2	1522.82	45s	1.90338	0.0473405	2.65103	0.337301	2.81288	0.236229	2.98428	0.26558	3.03599	0.228418
WT-Apo	167	179	ELCKKYNQKTVVA	2	1522.82	60s	2.30557	0.127109	2.67547	0.240253	3.01808	0.252325	3.1078	0.171846	3.30982	0.215162
WT-Apo	167	179	ELCKKYNQKTVVA	2	1522.82	180s	2.7923	0.12995	3.0529	0.141548	3.28304	0.161194	3.32505	0.168532	3.64256	0.118588
WT-Apo	167	179	ELCKKYNQKTVVA	2	1522.82	600s	3.16922	0.17871	3.55217	0.379907	3.62783	0.253982	3.76976	0.304636	4.48964	0.22392
WT-Apo	167	179	ELCKKYNQKTVVA	2	1522.82	1200s	3.2427	0.329016	3.67068	0.212322	3.97965	0.194333	4.17765	0.099415	4.92765	0.149359
WT-Apo	167	179	ELCKKYNQKTVVA	2	1522.82	1800s	3.31969	0.331857	3.81612	0.181314	4.28979	0.0231968	4.56613	0.0579921	5.15377	0.0203564
WT-Apo	167	179	ELCKKYNQKTVVA	2	1522.82	2700s	3.472	0.0463937	4.12409	0.186048	4.54621	0.345112	4.77953	0.301085	5.50576	0.286647
WT-Apo	167	179	ELCKKYNQKTVVA	2	1522.82	3600s	3.55217	0.345822	4.38118	0.231968	4.73417	0.0991783	5.34776	0.242146	5.5456	0.0418963
WT-Apo	167	179	ELCKKYNQKTVVA	2	1522.82	7200s	4.12694	0.165928	5.00816	0.26842	5.47798	0.280492	5.70293	0.114327	5.87131	0.337774
WT-Apo	167	179	ELCKKYNQKTVVA	2	1522.82	10800s	4.46353	0.164745	5.35579	0.226998	5.5066	0.0691171	5.90595	0.124032	6.11701	0.0101782
WT-Apo	167	179	ELCKKYNQKTVVA	2	1522.82	14400s	4.75141	0.19741	5.32165	0.175396	5.80252	0.171372	6.04069	0.198593	6.03383	0.0852128
WT-Apo	180	200	MDLAGDETIEGSSLFPGHVEA	2	2173.98	0s	0	0	0	0	0	0	0	0	0	0
WT-Apo	180	200	MDLAGDETIEGSSLFPGHVEA	2	2173.98	10s	4.26977	0.010037	4.69226	0.510493	5.1518	0.119329	5.13169	0.217468	5.69198	0.308359
WT-Apo	180	200	MDLAGDETIEGSSLFPGHVEA	2	2173.98	30s	4.47185	0.327597	5.10094	0.3736	5.38621	0.250089	5.51928	0.199625	6.18465	0.131875
WT-Apo	180	200	MDLAGDETIEGSSLFPGHVEA	2	2173.98	45s	4.36657	0.111243	5.54905	0.280757	5.33298	0.182618	5.48419	0.374157	6.35656	0.25678
WT-Apo	180	200	MDLAGDETIEGSSLFPGHVEA	2	2173.98	60s	4.74273	0.0883814	5.08655	0.127414	5.81697	0.303898	5.5731	0.233918	6.46932	0.183733
WT-Apo	180	200	MDLAGDETIEGSSLFPGHVEA	2	2173.98	180s	5.15712	0.0878238	5.50252	0.230015	5.93269	0.0253713	6.26212	0.460587	7.78271	0.21719
WT-Apo	180	200	MDLAGDETIEGSSLFPGHVEA	2	2173.98	600s	5.4694	0.130202	6.78042	0.895245	7.15421	0.304735	7.84323	0.0635677	9.2197	0.126578
WT-Apo	180	200	MDLAGDETIEGSSLFPGHVEA	2	2173.98	1200s	5.8215	0.127414	7.25337	0.22639	7.80893	0.133269	8.34004	0.286055	9.6067	0.262914
WT-Apo	180	200	MDLAGDETIEGSSLFPGHVEA	2	2173.98	1800s	6.08095	0.252319	7.60114	0.280478	8.23456	0.0610584	8.64029	0.0359659	9.73445	0.432985
WT-Apo	180	200	MDLAGDETIEGSSLFPGHVEA	2	2173.98	2700s	6.44468	0.146094	8.12968	0.369975	8.73255	0.423506	9.3577	0.215238	10.0353	0.0426573
WT-Apo	180	200	MDLAGDETIEGSSLFPGHVEA	2	2173.98	3600s	6.74296	0.348228	8.59337	0.323693	8.964	0.104552	9.42256	0.454174	10.1486	0.449435
WT-Apo	180	200	MDLAGDETIEGSSLFPGHVEA	2	2173.98	7200s	7.75077	0.301946	9.02728	0.349065	9.52153	0.271278	9.71867	0.180945	10.3663	0.543671
WT-Apo	180	200	MDLAGDETIEGSSLFPGHVEA	2	2173.98	10800s	8.18646	0.248416	9.16805	0.547574	9.67077	0.195722	10.0298	0.165332	11.2669	0.434937
WT-Apo	180	200	MDLAGDETIEGSSLFPGHVEA	2	2173.98	14400s	8.43368	0.272393	9.17672	0.196837	9.77999	0.328991	10.2742	0.357708	11.1724	0.429639
WT-Apo	201	229	YEGAVKNGIHRTVHAGEVGSPEVVREAVD	4	3074.55	0s	0	0	0	0	0	0	0	0	0	0
WT-Apo	201	229	YEGAVKNGIHRTVHAGEVGSPEVVREAVD	4	3074.55	10s	7.4161	0.21446	8.50735	0.532719	9.47728	1.00325e-12	9.56826	0.140686	10.045	0.120098
WT-Apo	201	229	YEGAVKNGIHRTVHAGEVGSPEVVREAVD	4	3074.55	30s	7.86315	0.25821	9.52459	0.144117	10.3629	0.48039	10.8257	0.153553	11.0787	0.269362
WT-Apo	201	229	YEGAVKNGIHRTVHAGEVGSPEVVREAVD	4	3074.55	45s	8.26411	0.0583331	9.89582	1.17353	10.3671	0.0386028	10.7626	0.254778	11.4566	0.0952202
WT-Apo	201	229	YEGAVKNGIHRTVHAGEVGSPEVVREAVD	4	3074.55	60s	8.85977	0.156127	9.93161	0.47267	11.3662	0.526714	10.8318	0.191298	11.8745	0.0720586
WT-Apo	201	229	YEGAVKNGIHRTVHAGEVGSPEVVREAVD	4	3074.55	180s	10.4976	0.533576	10.8664	0.0154411	11.6234	0.144117	12.0177	0.636517	13.3982	0.356861
WT-Apo	201	229	YEGAVKNGIHRTVHAGEVGSPEVVREAVD	4	3074.55	600s	11.254	0.0334558	13.0288	1.18639	13.4637	0.283087	14.2657	0.0995094	15.5443	0.0566174
WT-Apo	201	229	YEGAVKNGIHRTVHAGEVGSPEVVREAVD	4	3074.55	1200s	12.0098	0.0523282	13.6651	0.286519	14.615	0.248774	15.0039	0.213602	16.7636	0.120098
WT-Apo	201	229	YEGAVKNGIHRTVHAGEVGSPEVVREAVD	4	3074.55	1800s	12.1371	0.0712007	13.9733	0.583331	15.1537	0.120098	15.7324	0.351714	16.9935	0.289092
WT-Apo	201	229	YEGAVKNGIHRTVHAGEVGSPEVVREAVD	4	3074.55	2700s	12.8032	0.609924	15.0209	0.421199	16.0988	0.252205	16.5343	0.240195	17.0147	0.356861
WT-Apo	201	229	YEGAVKNGIHRTVHAGEVGSPEVVREAVD	4	3074.55	3600s	13.4001	0.356004	15.5073	0.330268	16.2304	0.160416	17.0644	0.663968	17.5958	0.293381
WT-Apo	201	229	YEGAVKNGIHRTVHAGEVGSPEVVREAVD	4	3074.55	7200s	14.7224	0.00943624	16.5482	0.505268	17.1002	0.386886	17.5218	0.439214	17.9046	1.1109
WT-Apo	201	229	YEGAVKNGIHRTVHAGEVGSPEVVREAVD	4	3074.55	10800s	15.4812	0.00514704	16.7035	0.150122	17.1736	0.418626	17.9883	0.470954	19.1875	0.0240195
WT-Apo	201	229	YEGAVKNGIHRTVHAGEVGSPEVVREAVD	4	3074.55	14400s	15.8525	0.0634802	16.6956	0.559312	17.7371	0.179289	18.2006	0.0626223	19.3234	0.224754
WT-Apo	230	248	ILKTERVGHGYHTIEDEAL	3	2180.12	0s	0	0	0	0	0	0	0	0	0	0
WT-Apo	230	248	ILKTERVGHGYHTIEDEAL	3	2180.12	10s	3.46312	0.190148	3.95058	0.0205565	4.08815	0.12701	4.08296	0.0359739	3.94539	0.041113
WT-Apo	230	248	ILKTERVGHGYHTIEDEAL	3	2180.12	30s	3.7367	0.20116	4.09282	0.0117466	4.14162	0.248146	4.15615	0.0587328	4.05389	0.178401
WT-Apo	230	248	ILKTERVGHGYHTIEDEAL	3	2180.12	45s	3.64066	0.0844285	3.81612	0.0477204	4.06012	0.0682769	4.11359	0.045518	4.09957	0.222451
WT-Apo	230	248	ILKTERVGHGYHTIEDEAL	3	2180.12	60s	4.02689	0.00954409	4.05389	0.182806	4.32331	0.283386	4.08036	0.0220248	4.25635	0.0668086
WT-Apo	230	248	ILKTERVGHGYHTIEDEAL	3	2180.12	180s	4.18055	0.190148	3.98225	0.129946	4.1437	0.130681	4.22468	0.123339	4.53149	0.096175
WT-Apo	230	248	ILKTERVGHGYHTIEDEAL	3	2180.12	600s	4.07777	0.0345055	4.45102	0.270171	4.4152	0.171059	4.76665	0.0499229	5.24737	0.0264298
WT-Apo	230	248	ILKTERVGHGYHTIEDEAL	3	2180.12	1200s	4.16394	0.0976434	4.57146	0.0998458	4.8902	0.19235	5.0719	0.182072	6.12781	0.138022
WT-Apo	230	248	ILKTERVGHGYHTIEDEAL	3	2180.12	1800s	4.18886	0.0345055	4.69968	0.213641	5.13368	0.104985	5.5957	0.0462521	6.48289	0.0234931
WT-Apo	230	248	ILKTERVGHGYHTIEDEAL	3	2180.12	2700s	4.38405	0.241539	5.04542	0.0506571	5.45761	0.363409	6.14183	0.119668	7.1235	0.19235
WT-Apo	230	248	ILKTERVGHGYHTIEDEAL	3	2180.12	3600s	4.44427	0.128478	5.39791	0.160047	5.75092	0.045518	6.8115	0.206299	7.35088	0.186477
WT-Apo	230	248	ILKTERVGHGYHTIEDEAL	3	2180.12	7200s	5.08332	0.0381764	6.22593	0.191616	6.88107	0.267969	7.49105	0.0205565	7.9484	0.320828
WT-Apo	230	248	ILKTERVGHGYHTIEDEAL	3	2180.12	10800s	5.55209	0.00220248	6.60178	0.137288	7.21694	0.0117466	7.96397	0.0682769	8.55059	0.119668
WT-Apo	230	248	ILKTERVGHGYHTIEDEAL	3	2180.12	14400s	5.92587	0.00513912	6.90858	0.00440496	7.64886	0.205565	8.17889	0.022759	8.66116	0.0792893
WT-Apo	253	259	LKENMHF	2	917.443	0s	0	0	0	0	0	0	0	0	0	0
WT-Apo	253	259	LKENMHF	2	917.443	10s	0.508358	0.02349	0.727328	0.00165423	0.692471	0.142925	0.733411	0.0625297	0.777626	0.0496268
WT-Apo	253	259	LKENMHF	2	917.443	30s	0.654572	0.107855	0.701828	0.101239	0.789089	0.204131	0.910037	0.0529352	0.699957	0.113149
WT-Apo	253	259	LKENMHF	2	917.443	45s	0.618311	0.0201815	0.678434	0.160129	0.673053	0.111495	0.796809	0.0635222	0.900446	0.0228283
WT-Apo	253	259	LKENMHF	2	917.443	60s	0.601935	0.0631914	0.731305	0.0496268	0.923372	0.225305	0.700659	0.0975993	0.893427	0.0453258
WT-Apo	253	259	LKENMHF	2	917.443	180s	0.771309	0.112156	0.817396	0.0926366	0.735282	0.21141	1.0497	0.000992535	1.02771	0.0142263
WT-Apo	253	259	LKENMHF	2	917.443	600s	0.759846	0.0522735	1.00011	0.159798	0.975541	0.224313	1.13766	0.0433407	1.14842	0.0539277
WT-Apo	253	259	LKENMHF	2	917.443	1200s	0.906762	0.0602138	1.0752	0.0535969	1.06444	0.175348	1.16597	0.00529352	1.34353	0.143918
WT-Apo	253	259	LKENMHF	2	917.443	1800s	0.920799	0.0205124	1.05976	0.173363	1.03379	0.118773	1.23615	0.172701	1.39921	0.0989227
WT-Apo	253	259	LKENMHF	2	917.443	2700s	0.950743	0.074771	1.10351	0.0876739	1.22095	0.155828	1.37488	0.0717934	1.49302	0.166746
WT-Apo	253	259	LKENMHF	2	917.443	3600s	1.00478	0.098261	1.14187	0.128037	1.16223	0.164761	1.41255	0.160129	1.63432	0.131015
WT-Apo	253	259	LKENMHF	2	917.443	7200s	1.01578	0.0397014	1.25347	0.134985	1.31569	0.19586	1.62473	0.137962	1.89564	0.277579
WT-Apo	253	259	LKENMHF	2	917.443	10800s	1.08409	0.0317611	1.30423	0.0420173	1.42027	0.101569	1.87833	0.0737784	2.21965	0.0330845
WT-Apo	253	259	LKENMHF	2	917.443	14400s	1.14866	0.0224975	1.4219	0.0271293	1.59104	0.225305	1.94406	0.0807262	2.22784	0.042679
WT-Apo	260	267	EVCPWSSY	1	969.39	0s	0	0	0	0	0	0	0	0	0	0
WT-Apo	260	267	EVCPWSSY	1	969.39	10s	0.229571	0.00735779	0.331268	0.00126462	0.419553	0.0288563	0.379556	0.0716235	0.559051	0.0148305
WT-Apo	260	267	EVCPWSSY	1	969.39	30s	0.275583	0.00206938	0.343219	0.0275917	0.483937	0.0251774	0.567424	0.0402379	0.663187	0.0469059
WT-Apo	260	267	EVCPWSSY	1	969.39	45s	0.356957	0.0231081	0.386629	0.0427672	0.496537	0.115885	0.434592	0.0715085	0.663187	0.0469059
WT-Apo	260	267	EVCPWSSY	1	969.39	60s	0.265909	0.0339148	0.370696	0.0287414	0.622541	0.0563331	0.476539	0.223723	0.969905	0.00816255
WT-Apo	260	267	EVCPWSSY	1	969.39	180s	0.293223	0.0964561	0.481579	0.103699	0.622134	0.270284	0.679852	0.21671	1.23695	0.0894432
WT-Apo	260	267	EVCPWSSY	1	969.39	600s	0.289484	0.0736929	0.743667	0.19866	0.867802	0.0247176	1.24841	0.073233	1.54359	0.0172448
WT-Apo	260	267	EVCPWSSY	1	969.39	1200s	0.489221	0.177047	0.911131	0.0381685	1.18452	0.033455	1.48327	0.0296611	1.76097	0.0160952
WT-Apo	260	267	EVCPWSSY	1	969.39	1800s	0.540842	0.151639	1.04656	0.117495	1.28524	0.020004	1.62456	0.211307	1.82259	0.0839248
WT-Apo	260	267	EVCPWSSY	1	969.39	2700s	0.576936	0.0879486	1.235	0.00758772	1.55505	0.0175897	1.71187	0.0163251	1.80064	0.0149455
WT-Apo	260	267	EVCPWSSY	1	969.39	3600s	0.756186	0.00459862	1.3441	0.0280516	1.56855	0.0313856	1.60976	0.0903629	1.97306	0.0674847
WT-Apo	260	267	EVCPWSSY	1	969.39	7200s	0.937713	0.0930071	1.52554	0.0257523	1.59342	0.0362141	1.76406	0.0512746	2.09947	0.0278217
WT-Apo	260	267	EVCPWSSY	1	969.39	10800s	1.10314	0.0885234	1.55668	0.0116115	1.67301	0.0480556	1.87713	0.0341448	2.28059	0.0340298
WT-Apo	260	267	EVCPWSSY	1	969.39	14400s	1.26979	0.0531141	1.69325	0.0559882	1.7517	0.010117	1.90632	0.0531141	2.30417	0.0809357
WT-Apo	268	290	LTGAWDPKTTHAVVRFKNDKANY	4	2631.36	0s	0	0	0	0	0	0	0	0	0	0
WT-Apo	268	290	LTGAWDPKTTHAVVRFKNDKANY	4	2631.36	10s	2.78125	0.0580657	3.46409	0.0732522	3.90689	0.245663	4.12229	0.0929052	4.35222	0.634257
WT-Apo	268	290	LTGAWDPKTTHAVVRFKNDKANY	4	2631.36	30s	3.27017	0.175984	3.98206	0.0929052	4.40654	0.455593	4.86703	0.309982	4.39391	0.0803987
WT-Apo	268	290	LTGAWDPKTTHAVVRFKNDKANY	4	2631.36	45s	3.33144	0.133998	3.82288	0.559218	4.63268	0.569938	4.45139	0.206357	5.16329	0.0571724
WT-Apo	268	290	LTGAWDPKTTHAVVRFKNDKANY	4	2631.36	60s	3.37376	0.118811	4.284	0.696789	5.18919	0.365368	4.34843	0.44666	5.03948	0.216183
WT-Apo	268	290	LTGAWDPKTTHAVVRFKNDKANY	4	2631.36	180s	4.07239	0.758428	4.85124	0.348394	4.85503	0.366261	5.37932	0.60567	6.12975	0.0982651
WT-Apo	268	290	LTGAWDPKTTHAVVRFKNDKANY	4	2631.36	600s	4.64784	0.0214397	5.81454	0.856693	6.11838	0.625323	6.60224	0.110772	7.16379	0.508299
WT-Apo	268	290	LTGAWDPKTTHAVVRFKNDKANY	4	2631.36	1200s	5.0698	0.100052	6.33378	0.122385	6.72036	0.468993	6.78732	0.540458	7.89337	0.0946918
WT-Apo	268	290	LTGAWDPKTTHAVVRFKNDKANY	4	2631.36	1800s	5.21129	0.312662	6.39442	0.494005	6.77279	0.350181	7.40067	0.814707	8.27743	0.0803987
WT-Apo	268	290	LTGAWDPKTTHAVVRFKNDKANY	4	2631.36	2700s	5.45512	0.401994	6.85301	0.0473459	7.47521	0.482392	7.65966	0.275142	8.73981	0.291222
WT-Apo	268	290	LTGAWDPKTTHAVVRFKNDKANY	4	2631.36	3600s	5.4886	0.256383	7.16253	0.111665	7.38046	0.121491	8.29512	0.534205	9.26979	0.0491326
WT-Apo	268	290	LTGAWDPKTTHAVVRFKNDKANY	4	2631.36	7200s	6.2485	0.083972	7.62807	0.400207	7.92748	0.762895	8.61285	0.467206	9.68922	0.653016
WT-Apo	268	290	LTGAWDPKTTHAVVRFKNDKANY	4	2631.36	10800s	6.93513	0.367154	7.6407	0.39842	8.40566	0.251023	9.52561	0.219757	11.264	0.210823
WT-Apo	268	290	LTGAWDPKTTHAVVRFKNDKANY	4	2631.36	14400s	6.59213	0.364474	8.11699	0.0464526	8.8194	0.43594	9.66395	0.638723	11.4036	0.318915
WT-Apo	291	300	SLNTDDPLIF	1	1133.56	0s	0	0	0	0	0	0	0	0	0	0
WT-Apo	291	300	SLNTDDPLIF	1	1133.56	10s	0.583125	0.447769	0.778034	0.0333976	0.62683	0.263554	0.684747	0.106691	0.703234	0.0330953
WT-Apo	291	300	SLNTDDPLIF	1	1133.56	30s	0.518155	0.0775247	0.709218	0.0723866	0.56015	0.517134	0.895044	0.108807	0.616251	0.0231214
WT-Apo	291	300	SLNTDDPLIF	1	1133.56	45s	0.617854	0.278364	0.616678	0.103517	0.607916	0.135555	0.703768	0.103366	0.701524	0.0327931
WT-Apo	291	300	SLNTDDPLIF	1	1133.56	60s	0.488342	0.180135	0.735718	0.00287128	0.785728	0.439004	0.625548	0.100948	0.787972	0.146587
WT-Apo	291	300	SLNTDDPLIF	1	1133.56	180s	0.713599	0.196759	0.776004	0.202501	0.439828	0.371151	0.725246	0.364955	0.796093	0.040198
WT-Apo	291	300	SLNTDDPLIF	1	1133.56	600s	0.490479	0.219124	0.737108	0.196456	0.553098	0.34667	0.841401	0.0837206	0.672031	0.0530432
WT-Apo	291	300	SLNTDDPLIF	1	1133.56	1200s	0.690624	0.147947	0.834028	0.0593903	0.747687	0.203257	0.775256	0.198421	0.902524	0.141146
WT-Apo	291	300	SLNTDDPLIF	1	1133.56	1800s	0.624479	0.0722355	0.718514	0.269296	0.588147	0.231818	0.831784	0.486607	0.907012	0.285013
WT-Apo	291	300	SLNTDDPLIF	1	1133.56	2700s	0.422517	0.20643	0.726422	0.194038	0.791819	0.206128	0.979782	0.0853829	0.702165	0.0941479
WT-Apo	291	300	SLNTDDPLIF	1	1133.56	3600s	0.71969	0.0669463	0.6622	0.0820583	0.864055	0.0964147	0.640935	0.242699	0.909256	0.390948
WT-Apo	291	300	SLNTDDPLIF	1	1133.56	7200s	0.439401	0.231516	0.655575	0.0738978	0.476053	0.330198	0.707294	0.205372	0.76831	0.109713
WT-Apo	291	300	SLNTDDPLIF	1	1133.56	10800s	0.444209	0.124372	0.594559	0.00846273	0.576393	0.332465	0.745977	0.170615	0.754632	0.10518
WT-Apo	291	300	SLNTDDPLIF	1	1133.56	14400s	0.422197	0.233481	0.844607	0.0695153	0.505332	0.3979	0.675664	0.129208	0.634203	0.0488118
WT-Apo	301	320	KSTLDTDYQMTKKDMGFTEE	3	2367.06	0s	0	0	0	0	0	0	0	0	0	0
WT-Apo	301	320	KSTLDTDYQMTKKDMGFTEE	3	2367.06	10s	3.99222	0.00233534	4.50507	0.429368	4.90092	0.171814	5.16796	0.141788	5.65464	0.198837
WT-Apo	301	320	KSTLDTDYQMTKKDMGFTEE	3	2367.06	30s	4.32979	0.0620532	5.2595	0.085073	5.37367	0.201173	5.88087	0.0150129	6.63718	0.0130112
WT-Apo	301	320	KSTLDTDYQMTKKDMGFTEE	3	2367.06	45s	4.44043	0.220523	5.25973	0.254218	5.56782	0.209513	6.08563	0.105757	6.87686	0.270566
WT-Apo	301	320	KSTLDTDYQMTKKDMGFTEE	3	2367.06	60s	4.76811	0.265561	5.41095	0.20184	5.93253	0.429035	6.20594	0.0463731	7.08327	0.402345
WT-Apo	301	320	KSTLDTDYQMTKKDMGFTEE	3	2367.06	180s	5.54612	0.0894101	6.33852	0.0323611	6.84808	0.0136784	7.41849	0.0837385	8.31375	0.430369
WT-Apo	301	320	KSTLDTDYQMTKKDMGFTEE	3	2367.06	600s	6.80727	0.0380326	8.08823	0.523783	8.431	0.0950816	8.33097	0.314603	8.97523	0.312935
WT-Apo	301	320	KSTLDTDYQMTKKDMGFTEE	3	2367.06	1200s	7.45482	0.104423	8.43808	0.0290249	8.50342	0.1548	8.42133	0.304928	9.01557	0.291917
WT-Apo	301	320	KSTLDTDYQMTKKDMGFTEE	3	2367.06	1800s	7.65298	0.507435	8.42534	0.0723955	8.57419	0.0206844	8.66195	0.334287	9.08823	0.542132
WT-Apo	301	320	KSTLDTDYQMTKKDMGFTEE	3	2367.06	2700s	8.19321	0.114432	8.6235	0.143123	8.54518	0.267897	8.68695	0.397007	9.26846	0.315938
WT-Apo	301	320	KSTLDTDYQMTKKDMGFTEE	3	2367.06	3600s	8.06228	0.443714	8.9264	0.00433706	8.50767	0.163474	9.22458	0.00567153	9.16962	0.661901
WT-Apo	301	320	KSTLDTDYQMTKKDMGFTEE	3	2367.06	7200s	8.60061	0.245544	8.95942	0.248547	9.05638	0.106091	9.19344	0.308598	9.25926	0.292251
WT-Apo	301	320	KSTLDTDYQMTKKDMGFTEE	3	2367.06	10800s	8.887	0.183491	8.95612	0.00500429	8.94244	0.0430369	9.37179	0.40735	10.0158	0.534125
WT-Apo	301	320	KSTLDTDYQMTKKDMGFTEE	3	2367.06	14400s	8.82307	0.204509	8.84808	0.337957	9.39066	0.0643886	9.58717	0.0740636	10.0613	0.364313
WT-Apo	321	344	EFKRLNI AKSSFLPEEEKKELL	4	2832.54	0s	0	0	0	0	0	0	0	0	0	0
WT-Apo	321	344	EFKRLNI AKSSFLPEEEKKELL	4	2832.54	10s	1.52022	0.0200131	1.84932	0.120079	2.17149	0.0349165	2.02173	0.115395	2.2567	0.150311
WT-Apo	321	344	EFKRLNI AKSSFLPEEEKKELL	4	2832.54	30s	1.70871	0.226106	2.08447	0.10773	2.30156	0.0826073	2.24857	0.274222	2.36765	0.20375
WT-Apo	321	344	EFKRLNI AKSSFLPEEEKKELL	4	2832.54	45s	1.56689	0.0408778	2.2862	0.523322	2.23532	0.0161808	2.26001	0.168621	2.52527	0.0430069
WT-Apo	321	344	EFKRLNI AKSSFLPEEEKKELL	4	2832.54	60s	1.86738	0.056207	2.10013	0.134982	2.66257	0.163086	2.20431	0.21248	2.61831	0.173731
WT-Apo	321	344	EFKRLNI AKSSFLPEEEKKELL	4	2832.54	180s	2.20641	0.128595	2.38587	0.0732395	2.49817	0.0830331	2.55839	0.329152	3.00461	0.0455618
WT-Apo	321	344	EFKRLNI AKSSFLPEEEKKELL	4	2832.54	600s	2.36569	0.133279	2.85497	0.407927	2.99648	0.0272519	3.06303	0.0387488	3.34605	0.0830331
WT-Apo	321	344	EFKRLNI AKSSFLPEEEKKELL	4	2832.54	1200s	2.5039	0.0528005	3.03292	0.156273	3.21478	0.194596	3.01515	0.163511	3.65377	0.133279
WT-Apo	321	344	EFKRLNI AKSSFLPEEEKKELL	4	2832.54	1800s	2.47379	0.19417	3.06965	0.329152	3.1943	0.100917	3.25934	0.281461	3.83112	0.103898
WT-Apo	321	344	EFKRLNI AKSSFLPEEEKKELL	4	2832.54	2700s	2.59513	0.17586	3.1648	0.269538	3.5243	0.0557812	3.58603	0.115821	3.73085	0.174157
WT-Apo	321	344	EFKRLNI AKSSFLPEEEKKELL	4	2832.54	3600s	2.71918	0.231215	3.29427	0.263577	3.41079	0.0161808	3.61463	0.406649	3.98136	0.350442
WT-Apo	321	344	EFKRLNI AKSSFLPEEEKKELL	4	2832.54	7200s	2.9182	0.0510973	3.49269	0.187357	3.59265	0.214609	3.67816	0.388339	3.89194	0.521192
WT-Apo	321	344	EFKRLNI AKSSFLPEEEKKELL	4	2832.54	10800s	3.1663	0.0476908	3.57699	0.169473	3.70104	0.0298068	3.78505	0.287422	4.37248	0.150737
WT-Apo	321	344	EFKRLNI AKSSFLPEEEKKELL	4	2832.54	14400s	3.26747	0.0536522	3.64323	0.120079	3.84647	0.110285	3.84978	0.224828	4.26048	0.0340649
WT-Apo	348	352	YREYQ	1	757.339	0s	0	0	0	0	0	0	0	0	0	0
WT-Apo	348	352	YREYQ	1	757.339	10s	0.712333	0.0284933	0.742556	0.0206667	0.810944	0.00405556	0.878167	0.0179444	0.9935	0.0015
WT-Apo	348	352	YREYQ	1	757.339	30s	0.634444	0.0317222	0.819	0.0448889	0.905167	0.0162778	1.00961	0.0065	1.01078	0.00911111
WT-Apo	348	352	YREYQ	1	757.339	45s	0.720556	0.02594	0.958556	0.034	0.927611	0.0237222	1.01244	0.00644444	1.07544	0.0277778
WT-Apo	348	352	YREYQ	1	757.339	60s	0.828	0.013248	0.923389	0.0115	1.0305	0.0586111	1.00867	0.0224444	1.165	0.0284444
WT-Apo	348	352	YREYQ	1	757.339	180s	0.994111	0.0135199	1.0235	0.00761111	1.058	0.0125556	1.21011	0.0191111	1.46044	0.0103333
WT-Apo	348	352	YREYQ	1	757.339	600s	1.09367	0.039372	1.41811	0.128889	1.4475	0.0570556	1.60144	0.0111111	1.98233	0.0244444
WT-Apo	348	352	YREYQ	1	757.339	1200s	1.18989	0.019676	1.51311	0.0338889	1.62256	0.00422222	1.92539	0.0291667	2.13011	0.0745556
WT-Apo	348	352	YREYQ	1	757.339	1800s	1.35744	0.0156649	1.71128	0.0415	1.80017	0.00627778	2.00783	0.139833	2.08922	0.129556
WT-Apo	348	352	YREYQ	1	757.339	2700s	1.50022	0.0385557	1.91989	0.0672222	2.03661	0.00172222	2.09272	0.0548333	2.23583	0.0509444
WT-Apo	348	352	YREYQ	1	757.339	3600s	1.63	0.0152568	2.05717	0.0310556	2.06933	0.0343333	2.22933	0.0658889	2.10489	0.152889
WT-Apo	348	352	YREYQ	1	757.339	7200s	2.02644	0.0250144	2.16333	0.0365556	2.18967	0.0283333	2.15611	0.0975556	2.13139	0.0249444
WT-Apo	348	352	YREYQ	1	757.339	10800s	2.12922	0.0170018	2.21661	0.0116111	2.16533	0.0353333	2.17878	0.0913333	2.19922	0.0827778
WT-Apo	348	352	YREYQ	1	757.339	14400s	2.16878	0.0114945	2.17294	0.0411667	2.17928	0.000944444	2.24744	0.0194444	2.1685	0.0635

## Sheet: WT+GS
Protein state	Start	End	Sequence	charge	Peptide mass (Da)	HDX time	Uptake (D)-10C	Uptake SD (D)-10C	Uptake (D)-20C	Uptake SD (D)-20C	Uptake (D)-25C	Uptake SD (D)-25C	Uptake (D)-30C	Uptake SD (D)-30C	Uptake (D)-40C	Uptake SD (D)-40C
WT+GS	1	14	MAQTPAFNKPKVEL	2	1572.83	0s	0	0	0	0	0	0	0	0	0	0
WT+GS	1	14	MAQTPAFNKPKVEL	2	1572.83	10s	4.4882	0.291324	4.33047	0.395834	4.14516	0.126246	4.07744	0.255502	4.38481	0.388883
WT+GS	1	14	MAQTPAFNKPKVEL	2	1572.83	30s	4.36168	0.372875	4.219	0.0782827	4.64146	0.140516	4.07911	0.214135	4.89588	0.394968
WT+GS	1	14	MAQTPAFNKPKVEL	2	1572.83	45s	4.21064	0.112112	3.91359	0.251069	4.26554	0.151781	4.16717	0.20909	4.79417	0.387898
WT+GS	1	14	MAQTPAFNKPKVEL	2	1572.83	60s	3.95455	0.113201	4.16132	0.0191784	4.33967	0.453743	4.87693	0.700259	4.70723	0.314282
WT+GS	1	14	MAQTPAFNKPKVEL	2	1572.83	180s	4.35109	0.0988701	4.06685	0.0202722	4.33326	0.1513	4.8683	0.220613	4.70054	0.086732
WT+GS	1	14	MAQTPAFNKPKVEL	2	1572.83	600s	4.5782	0.227037	4.37088	0.182268	5.0054	0.109132	4.86467	0.245449	4.80476	0.0891597
WT+GS	1	14	MAQTPAFNKPKVEL	2	1572.83	1200s	4.52832	0.253701	4.85492	0.245315	4.62809	0.0277915	4.53362	0.082799	4.5208	0.154634
WT+GS	1	14	MAQTPAFNKPKVEL	2	1572.83	1800s	4.67379	0.0919183	4.66403	0.166757	4.94186	0.104687	4.73063	0.0185697	4.97168	0.321635
WT+GS	1	14	MAQTPAFNKPKVEL	2	1572.83	2700s	4.83318	0.260464	5.07507	0.134291	4.85743	0.0596421	4.87638	0.0317718	5.17734	0.280476
WT+GS	1	14	MAQTPAFNKPKVEL	2	1572.83	3600s	4.79138	0.0601071	4.8173	0.155423	4.58629	0.185145	4.35165	0.290888	5.13972	0.292023
WT+GS	1	14	MAQTPAFNKPKVEL	2	1572.83	7200s	5.29605	0.313958	4.95552	0.146689	4.96917	0.0543849	4.87972	0.242044	4.56232	0.0878197
WT+GS	1	14	MAQTPAFNKPKVEL	2	1572.83	10800s	5.2183	0.134827	4.73955	0.0804108	5.43566	0.338983	4.70611	0.170469	4.89616	0.0130208
WT+GS	1	14	MAQTPAFNKPKVEL	2	1572.83	14400s	4.7337	0.124604	4.82454	0.0410724	4.68995	0.233918	4.65317	0.191088	4.81284	0.106318
WT+GS	15	28	HVHLDGAIKPETIL	2	1541.86	0s	0	0	0	0	0	0	0	0	0	0
WT+GS	15	28	HVHLDGAIKPETIL	2	1541.86	10s	0.998705	0.0946258	1.05618	0.167101	1.28383	0.196471	1.46119	0.117633	1.65102	0.06533
WT+GS	15	28	HVHLDGAIKPETIL	2	1541.86	30s	1.15375	0.145902	1.17001	0.00468477	1.46232	0.100551	1.62304	0.0466551	1.783	0.0569338
WT+GS	15	28	HVHLDGAIKPETIL	2	1541.86	45s	0.999839	0.011637	1.30463	0.00457781	1.60035	0.0946151	1.58371	0.0931605	1.67522	0.0722181
WT+GS	15	28	HVHLDGAIKPETIL	2	1541.86	60s	1.66312	0.477611	1.48879	0.0590302	1.63438	0.0723251	1.6272	0.0395852	1.73308	0.00448155
WT+GS	15	28	HVHLDGAIKPETIL	2	1541.86	180s	1.27098	0.0255737	1.64157	0.0310713	1.67938	0.00225682	1.64081	0.116317	1.80417	0.0146853
WT+GS	15	28	HVHLDGAIKPETIL	2	1541.86	600s	1.54136	0.0209852	1.84312	0.0601532	1.73951	0.0248785	1.73573	0.0456711	1.8798	0.0619181
WT+GS	15	28	HVHLDGAIKPETIL	2	1541.86	1200s	1.73686	0.0144286	1.83178	0.043425	1.8677	0.0838872	1.78073	0.0571477	2.02199	0.0557359
WT+GS	15	28	HVHLDGAIKPETIL	2	1541.86	1800s	1.64384	0.0421736	1.73195	0.00293065	1.84615	0.0262903	1.78716	0.0591906	2.19216	0.0295311
WT+GS	15	28	HVHLDGAIKPETIL	2	1541.86	2700s	1.67182	0.000973319	1.79774	0.00312318	1.96867	0.091984	1.86543	0.120552	2.37178	0.0822936
WT+GS	15	28	HVHLDGAIKPETIL	2	1541.86	3600s	1.71795	0.0321195	1.89909	0.0411361	1.85409	0.085513	1.92367	0.0577253	2.6051	0.0657472
WT+GS	15	28	HVHLDGAIKPETIL	2	1541.86	7200s	1.69526	0.101578	1.85711	0.0101931	1.95317	0.0601639	2.24245	0.0191455	2.83956	0.00401093
WT+GS	15	28	HVHLDGAIKPETIL	2	1541.86	10800s	1.69489	0.210793	2.03485	0.00347614	2.27989	0.0445053	2.34758	0.136821	2.9617	0.0157656
WT+GS	15	28	HVHLDGAIKPETIL	2	1541.86	14400s	1.83064	0.0270925	2.10934	0.0673836	2.3109	0.0123965	2.48523	0.0903154	3.12998	0.0229853
WT+GS	29	45	YFGKKRGIALPADTVEE	2	1893	0s	0	0	0	0	0	0	0	0	0	0
WT+GS	29	45	YFGKKRGIALPADTVEE	2	1893	10s	4.52581	0.266419	5.50539	0.23796	5.98809	0.5102	6.69249	0.826566	7.13909	0.357652
WT+GS	29	45	YFGKKRGIALPADTVEE	2	1893	30s	4.82933	0.0193184	6.13985	0.332914	6.93842	0.514119	6.96173	0.343877	7.48283	0.172446
WT+GS	29	45	YFGKKRGIALPADTVEE	2	1893	45s	5.26312	0.0841735	5.72571	0.237262	6.77797	0.162379	7.06092	0.297625	7.69676	0.211578
WT+GS	29	45	YFGKKRGIALPADTVEE	2	1893	60s	5.3902	0.216831	6.60793	0.202084	7.3489	0.436427	7.12949	0.144864	7.70453	0.121207
WT+GS	29	45	YFGKKRGIALPADTVEE	2	1893	180s	6.48862	0.324474	7.30867	0.276574	7.54637	0.153046	7.64785	0.15797	8.71199	0.252384
WT+GS	29	45	YFGKKRGIALPADTVEE	2	1893	600s	7.26616	0.339627	7.60533	0.0498053	8.58034	0.346273	8.34082	0.063767	9.33411	0.00755876
WT+GS	29	45	YFGKKRGIALPADTVEE	2	1893	1200s	7.41884	0.143214	8.14792	0.132366	8.39704	0.166304	8.86421	0.0659106	9.55764	0.171894
WT+GS	29	45	YFGKKRGIALPADTVEE	2	1893	1800s	7.67481	0.23436	8.14061	0.0783053	9.24269	0.147563	9.41136	0.0928715	10.1884	0.105949
WT+GS	29	45	YFGKKRGIALPADTVEE	2	1893	2700s	7.87868	0.230588	8.56389	0.0713557	9.13116	0.0674683	9.76882	0.251518	10.7109	0.484654
WT+GS	29	45	YFGKKRGIALPADTVEE	2	1893	3600s	7.70178	0.0739674	8.62605	0.000614899	9.34554	0.121419	9.81453	0.0215308	10.129	0.165098
WT+GS	29	45	YFGKKRGIALPADTVEE	2	1893	7200s	8.536	0.168493	9.21572	0.1541	10.129	0.0481613	10.2131	0.160699	10.1679	0.0248235
WT+GS	29	45	YFGKKRGIALPADTVEE	2	1893	10800s	8.87883	0.482247	9.9768	0.153036	10.7804	0.272467	10.2451	0.29471	10.3567	0.0792186
WT+GS	29	45	YFGKKRGIALPADTVEE	2	1893	14400s	8.67039	0.176764	9.59603	0.0452373	10.3631	0.171566	10.273	0.0703799	10.438	0.0591581
WT+GS	46	62	LRNIIGMDKPLSLPGFL	2	1883.07	0s	0	0	0	0	0	0	0	0	0	0
WT+GS	46	62	LRNIIGMDKPLSLPGFL	2	1883.07	10s	2.57853	0.111305	2.91103	0.220876	3.33009	0.184053	3.53529	0.218744	4.00267	0.0674338
WT+GS	46	62	LRNIIGMDKPLSLPGFL	2	1883.07	30s	2.89444	0.0429634	3.29402	0.0180544	3.76754	0.144425	3.89051	0.03413	4.41451	0.128533
WT+GS	46	62	LRNIIGMDKPLSLPGFL	2	1883.07	45s	2.88074	0.140192	3.17357	0.211614	3.72426	0.0708611	3.91359	0.111346	4.6345	0.123331
WT+GS	46	62	LRNIIGMDKPLSLPGFL	2	1883.07	60s	3.58109	0.194583	3.55837	0.12174	4.11158	0.0755532	4.05893	0.118313	4.63738	0.198262
WT+GS	46	62	LRNIIGMDKPLSLPGFL	2	1883.07	180s	3.4729	0.0986976	4.12637	0.0946379	4.28649	0.193927	4.4989	0.196773	5.71568	0.0531331
WT+GS	46	62	LRNIIGMDKPLSLPGFL	2	1883.07	600s	4.00339	0.182268	4.45274	0.216623	5.15129	0.0832136	5.06293	0.329335	6.8542	0.281466
WT+GS	46	62	LRNIIGMDKPLSLPGFL	2	1883.07	1200s	4.29226	0.227996	4.82744	0.204127	5.15922	0.310169	5.80872	0.31071	7.63352	0.344819
WT+GS	46	62	LRNIIGMDKPLSLPGFL	2	1883.07	1800s	4.40153	0.149383	4.96628	0.286596	6.14555	0.0147598	6.42071	0.286382	8.3941	0.199272
WT+GS	46	62	LRNIIGMDKPLSLPGFL	2	1883.07	2700s	4.52667	0.202271	5.44304	0.189368	6.16647	0.308629	6.98114	0.208758	9.15468	0.0297541
WT+GS	46	62	LRNIIGMDKPLSLPGFL	2	1883.07	3600s	4.5649	0.319757	5.68971	0.274805	6.50546	0.0862023	7.17588	0.336527	8.92676	0.475872
WT+GS	46	62	LRNIIGMDKPLSLPGFL	2	1883.07	7200s	5.07627	0.228792	6.41927	0.325776	7.47412	0.300673	8.24083	0.276009	9.73493	0.2547
WT+GS	46	62	LRNIIGMDKPLSLPGFL	2	1883.07	10800s	5.46179	0.113498	7.14054	0.100534	8.29204	0.19559	8.89466	0.0551425	9.92679	0.273428
WT+GS	46	62	LRNIIGMDKPLSLPGFL	2	1883.07	14400s	5.51625	0.143956	7.04786	0.293533	8.40167	0.282782	9.12114	0.231382	10.0382	0.314015
WT+GS	63	74	AKFDYYMPVIAG	2	1373.67	0s	0	0	0	0	0	0	0	0	0	0
WT+GS	63	74	AKFDYYMPVIAG	2	1373.67	10s	1.04213	0.19776	0.737956	0.00815594	0.868726	0.148275	0.952834	0.00697381	0.811118	0.27602
WT+GS	63	74	AKFDYYMPVIAG	2	1373.67	30s	0.974725	0.181287	0.756967	0.0400831	0.811118	0.0641656	1.0525	0.145945	0.987398	0.0341521
WT+GS	63	74	AKFDYYMPVIAG	2	1373.67	45s	0.906171	0.0750988	0.830129	0.0313659	0.94304	0.156015	0.794988	0.131851	0.760999	0.266292
WT+GS	63	74	AKFDYYMPVIAG	2	1373.67	60s	1.03348	0.232873	0.927486	0.116697	0.939008	0.0832621	0.927486	0.0586257	0.960899	0.0403438
WT+GS	63	74	AKFDYYMPVIAG	2	1373.67	180s	0.86815	0.105927	0.919421	0.00586582	0.853748	0.0659905	0.857205	0.174248	1.01332	0.090741
WT+GS	63	74	AKFDYYMPVIAG	2	1373.67	600s	0.798445	0.0566378	1.06344	0.0432767	0.937279	0.012139	1.07727	0.0860321	1.33996	0.0418755
WT+GS	63	74	AKFDYYMPVIAG	2	1373.67	1200s	1.0813	0.154125	1.15792	0.0634813	1.36531	0.282179	1.23799	0.0594892	1.59458	0.233199
WT+GS	63	74	AKFDYYMPVIAG	2	1373.67	1800s	0.891193	0.0397735	1.10895	0.019178	1.34399	0.184659	1.37395	0.178435	1.85958	0.156226
WT+GS	63	74	AKFDYYMPVIAG	2	1373.67	2700s	0.98855	0.0763535	1.26968	0.0424946	1.59343	0.292574	1.53928	0.140389	1.95521	0.292216
WT+GS	63	74	AKFDYYMPVIAG	2	1373.67	3600s	1.16713	0.0753758	1.48283	0.103239	1.3895	0.186077	1.64758	0.145538	2.37171	0.112054
WT+GS	63	74	AKFDYYMPVIAG	2	1373.67	7200s	1.09801	0.044841	1.44077	0.204668	1.83308	0.177832	2.06063	0.138808	2.65226	0.148829
WT+GS	63	74	AKFDYYMPVIAG	2	1373.67	10800s	1.32844	0.151469	1.86822	0.140796	2.21733	0.0867979	2.23576	0.224677	2.67128	0.216758
WT+GS	63	74	AKFDYYMPVIAG	2	1373.67	14400s	1.48513	0.0156096	1.93966	0.229012	2.26111	0.124665	2.3239	0.192823	2.84467	0.234307
WT+GS	76	85	REAIKRIAYE	3	1247.7	0s	0	0	0	0	0	0	0	0	0	0
WT+GS	76	85	REAIKRIAYE	3	1247.7	10s	0.472576	0.104443	0.400854	0.0568884	0.454535	0.0788174	0.410974	0.0294709	0.477856	0.0235718
WT+GS	76	85	REAIKRIAYE	3	1247.7	30s	0.471256	0.137734	0.417134	0.0915242	0.394693	0.0378717	0.520098	0.0775355	0.551779	0.0930924
WT+GS	76	85	REAIKRIAYE	3	1247.7	45s	0.410534	0.0772741	0.430775	0.115133	0.500297	0.115283	0.442655	0.0183945	0.451895	0.00247665
WT+GS	76	85	REAIKRIAYE	3	1247.7	60s	1.0688	0.570664	0.495017	0.129894	0.432975	0.0279775	0.439135	0.0512257	0.492377	0.0595766
WT+GS	76	85	REAIKRIAYE	3	1247.7	180s	0.407454	0.0562039	0.446615	0.0710265	0.419334	0.0399625	0.437815	0.00775355	0.503817	0.0824515
WT+GS	76	85	REAIKRIAYE	3	1247.7	600s	0.374893	0.0383819	0.559699	0.190964	0.341892	0.00411946	0.435175	0.0456874	0.534178	0.10173
WT+GS	76	85	REAIKRIAYE	3	1247.7	1200s	0.462896	0.0770626	0.515258	0.111076	0.494577	0.134785	0.474336	0.0221779	0.517018	0.00225264
WT+GS	76	85	REAIKRIAYE	3	1247.7	1800s	0.398654	0.0683258	0.494137	0.116129	0.493697	0.0648909	0.402174	0.00119477	0.553979	0.0941004
WT+GS	76	85	REAIKRIAYE	3	1247.7	2700s	0.443535	0.13812	0.523618	0.191735	0.466856	0.0658989	0.389853	0.0586432	0.524498	0.0228748
WT+GS	76	85	REAIKRIAYE	3	1247.7	3600s	0.447495	0.0617919	0.59622	0.157373	0.434735	0.0511261	0.418014	0.0319103	0.754186	0.189943
WT+GS	76	85	REAIKRIAYE	3	1247.7	7200s	0.383693	0.0210578	0.441335	0.0738641	0.342332	0.00901054	0.486657	0.0278779	0.693904	0.111723
WT+GS	76	85	REAIKRIAYE	3	1247.7	10800s	0.423734	0.0439949	0.544299	0.204168	0.484016	0.0747477	0.448815	0.0873176	0.681583	0.0059614
WT+GS	76	85	REAIKRIAYE	3	1247.7	14400s	0.533298	0.00374336	0.543418	0.145227	0.462896	0.108823	0.469056	0.0122215	0.749785	0.00537646
WT+GS	86	97	FVEMKAKEGVVY	2	1398.72	0s	0	0	0	0	0	0	0	0	0	0
WT+GS	86	97	FVEMKAKEGVVY	2	1398.72	10s	2.53968	0.262848	2.37436	0.105885	2.52345	0.241576	2.91648	0.374327	3.21517	0.217278
WT+GS	86	97	FVEMKAKEGVVY	2	1398.72	30s	2.69791	0.346313	2.56504	0.140023	2.69283	0.186841	3.08231	0.441096	3.5514	0.309235
WT+GS	86	97	FVEMKAKEGVVY	2	1398.72	45s	2.57924	0.364329	2.44384	0.0457133	2.94792	0.367212	3.00522	0.271411	3.29378	0.0759497
WT+GS	86	97	FVEMKAKEGVVY	2	1398.72	60s	3.55748	0.187147	2.92408	0.29198	2.97581	0.332658	3.04884	0.306668	3.47837	0.209633
WT+GS	86	97	FVEMKAKEGVVY	2	1398.72	180s	2.68269	0.138646	2.90076	0.198488	3.20503	0.18423	3.30189	0.208543	3.95152	0.15953
WT+GS	86	97	FVEMKAKEGVVY	2	1398.72	600s	2.84396	0.19209	3.42259	0.198588	3.80648	0.154797	3.90993	0.255719	4.53218	0.12139
WT+GS	86	97	FVEMKAKEGVVY	2	1398.72	1200s	3.25726	0.249565	3.88306	0.286257	3.96927	0.0856173	4.30346	0.321298	4.84304	0.03431
WT+GS	86	97	FVEMKAKEGVVY	2	1398.72	1800s	3.2101	0.124704	4.02302	0.312649	4.36026	0.425204	4.37649	0.130585	5.2954	0.0397319
WT+GS	86	97	FVEMKAKEGVVY	2	1398.72	2700s	3.45504	0.244889	4.13611	0.142332	4.34302	0.290574	4.65338	0.102643	5.39328	0.0844985
WT+GS	86	97	FVEMKAKEGVVY	2	1398.72	3600s	3.70759	0.184273	4.21015	0.0364508	4.45662	0.0212573	4.8045	0.121778	5.78021	0.268944
WT+GS	86	97	FVEMKAKEGVVY	2	1398.72	7200s	3.86581	0.11944	4.51291	0.109657	4.89883	0.152502	5.40291	0.265329	6.11339	0.21012
WT+GS	86	97	FVEMKAKEGVVY	2	1398.72	10800s	4.09149	0.113975	4.67721	0.0534301	5.1103	0.103231	5.23962	0.0729232	6.13114	0.0945534
WT+GS	86	97	FVEMKAKEGVVY	2	1398.72	14400s	4.02708	0.114821	4.92875	0.0778431	5.53578	0.0793778	5.80354	0.262403	6.37304	0.226472
WT+GS	98	108	VEVRYSPHLLA	3	1282.7	0s	0	0	0	0	0	0	0	0	0	0
WT+GS	98	108	VEVRYSPHLLA	3	1282.7	10s	0.832192	0.130886	0.73026	0.178579	0.861606	0.162442	0.810893	0.0301217	0.940717	0.0695668
WT+GS	98	108	VEVRYSPHLLA	3	1282.7	30s	0.850956	0.20368	0.72671	0.0613192	0.773873	0.0437482	0.961509	0.0932338	1.10655	0.0824761
WT+GS	98	108	VEVRYSPHLLA	3	1282.7	45s	0.758152	0.0656223	0.796186	0.0659809	0.937167	0.160649	0.867691	0.10937	1.02338	0.117259
WT+GS	98	108	VEVRYSPHLLA	3	1282.7	60s	1.18109	0.416683	0.959481	0.159932	0.961002	0.0882135	0.912318	0.0401623	1.19225	0.00251014
WT+GS	98	108	VEVRYSPHLLA	3	1282.7	180s	0.786044	0.0121921	0.952888	0.0907237	0.85197	0.0243842	1.08373	0.0197225	1.36772	0.0408794
WT+GS	98	108	VEVRYSPHLLA	3	1282.7	600s	0.699326	0.0147023	1.18515	0.211928	1.19884	0.0519958	1.18718	0.143795	1.27593	0.120128
WT+GS	98	108	VEVRYSPHLLA	3	1282.7	1200s	0.867184	0.0480513	1.30128	0.0788902	1.30534	0.108653	1.26578	0.133037	1.28404	0.232726
WT+GS	98	108	VEVRYSPHLLA	3	1282.7	1800s	0.81495	0.0362177	1.29013	0.0114749	1.40727	0.0355006	1.26071	0.201528	1.27694	0.129452
WT+GS	98	108	VEVRYSPHLLA	3	1282.7	2700s	0.987373	0.0369349	1.37684	0.0803245	1.42451	0.00896479	1.23941	0.198301	1.23384	0.183599
WT+GS	98	108	VEVRYSPHLLA	3	1282.7	3600s	1.0893	0.044824	1.44936	0.00322732	1.26781	0.158139	1.22268	0.16029	1.44886	0.0125507
WT+GS	98	108	VEVRYSPHLLA	3	1282.7	7200s	1.14052	0.143078	1.32765	0.138058	1.24296	0.145588	1.2242	0.193998	1.2739	0.0727941
WT+GS	98	108	VEVRYSPHLLA	3	1282.7	10800s	1.27288	0.134113	1.40271	0.0132679	1.32512	0.101481	1.24753	0.221968	1.27643	0.156705
WT+GS	98	108	VEVRYSPHLLA	3	1282.7	14400s	1.34033	0.0928752	1.42299	0.0968197	1.34287	0.0720769	1.26731	0.172124	1.25716	0.121921
WT+GS	109	131	NSKVDPMPWNQTEGDVTPDDVVD	2	2557.13	0s	0	0	0	0	0	0	0	0	0	0
WT+GS	109	131	NSKVDPMPWNQTEGDVTPDDVVD	2	2557.13	10s	5.56451	0.0184925	6.94414	0.187986	7.26311	0.00699656	7.85589	0.201024	8.35673	0.269644
WT+GS	109	131	NSKVDPMPWNQTEGDVTPDDVVD	2	2557.13	30s	6.13573	0.384937	7.56947	0.0544189	8.26274	0.0195973	8.03735	0.264085	8.51418	0.501347
WT+GS	109	131	NSKVDPMPWNQTEGDVTPDDVVD	2	2557.13	45s	6.61784	0.308838	6.5438	0.243113	7.81439	0.441991	8.1594	0.265628	8.67407	0.484742
WT+GS	109	131	NSKVDPMPWNQTEGDVTPDDVVD	2	2557.13	60s	7.29118	0.142474	7.86932	0.295305	8.60816	0.0353971	8.14761	0.588401	8.57521	0.455662
WT+GS	109	131	NSKVDPMPWNQTEGDVTPDDVVD	2	2557.13	180s	7.71187	0.137273	8.4324	0.36145	8.62484	0.675248	8.59555	0.572417	9.21925	0.445317
WT+GS	109	131	NSKVDPMPWNQTEGDVTPDDVVD	2	2557.13	600s	8.40352	0.22542	8.76968	0.61511	9.72049	0.15595	8.96172	0.487423	9.41088	0.610829
WT+GS	109	131	NSKVDPMPWNQTEGDVTPDDVVD	2	2557.13	1200s	8.81688	0.404776	9.27214	0.522095	9.11347	0.70847	9.18182	0.427987	9.53009	0.750082
WT+GS	109	131	NSKVDPMPWNQTEGDVTPDDVVD	2	2557.13	1800s	8.98775	0.382682	9.10045	0.509322	9.9467	0.32992	9.56792	0.513959	9.92148	0.543706
WT+GS	109	131	NSKVDPMPWNQTEGDVTPDDVVD	2	2557.13	2700s	9.15822	0.405938	9.2636	0.48206	9.56752	0.530703	9.82627	0.436848	10.5733	0.346882
WT+GS	109	131	NSKVDPMPWNQTEGDVTPDDVVD	2	2557.13	3600s	8.82054	0.810542	9.42268	0.36603	9.62814	0.285558	9.93368	0.45862	10.19	0.733833
WT+GS	109	131	NSKVDPMPWNQTEGDVTPDDVVD	2	2557.13	7200s	9.48615	0.351025	9.70544	0.594189	10.0745	0.441105	10.1115	0.31366	10.3649	0.472153
WT+GS	109	131	NSKVDPMPWNQTEGDVTPDDVVD	2	2557.13	10800s	9.6497	0.186513	10.1339	0.297331	10.8166	0.299655	10.203	0.334753	10.8365	0.456951
WT+GS	109	131	NSKVDPMPWNQTEGDVTPDDVVD	2	2557.13	14400s	9.46296	0.580081	9.66353	0.524074	10.2828	0.586215	10.2189	0.421508	10.7238	0.604489
WT+GS	132	144	LVNQGLQEGEQAF	2	1431.7	0s	0	0	0	0	0	0	0	0	0	0
WT+GS	132	144	LVNQGLQEGEQAF	2	1431.7	10s	1.48973	0.242731	1.19979	0.215505	1.36422	0.247979	1.25399	0.0605439	1.51519	0.136388
WT+GS	132	144	LVNQGLQEGEQAF	2	1431.7	30s	1.71601	0.335945	1.19578	0.129793	1.25872	0.115706	1.44826	0.212037	1.70255	0.154961
WT+GS	132	144	LVNQGLQEGEQAF	2	1431.7	45s	1.33075	0.122199	1.48172	0.227976	1.56321	0.337591	1.26199	0.094479	1.43298	0.0184389
WT+GS	132	144	LVNQGLQEGEQAF	2	1431.7	60s	2.59493	0.943051	1.39005	0.218777	1.41697	0.258166	1.35622	0.151422	1.62069	0.172968
WT+GS	132	144	LVNQGLQEGEQAF	2	1431.7	180s	1.32056	0.0641556	1.36567	0.183031	1.37586	0.196058	1.42643	0.00321035	1.98921	0.173081
WT+GS	132	144	LVNQGLQEGEQAF	2	1431.7	600s	1.28637	0.134454	1.92628	0.168776	1.44353	0.00750111	1.74802	0.0191386	2.66769	0.130174
WT+GS	132	144	LVNQGLQEGEQAF	2	1431.7	1200s	1.52793	0.271388	1.81277	0.269083	2.09144	0.503449	2.12745	0.05614	3.14061	0.181107
WT+GS	132	144	LVNQGLQEGEQAF	2	1431.7	1800s	1.37659	0.148921	1.76657	0.248308	2.17402	0.267756	2.30171	0.173832	3.35234	0.177032
WT+GS	132	144	LVNQGLQEGEQAF	2	1431.7	2700s	1.56649	0.286123	2.0587	0.31304	2.63822	0.500012	2.51526	0.00265471	3.46293	0.0197354
WT+GS	132	144	LVNQGLQEGEQAF	2	1431.7	3600s	1.7	0.204567	2.41812	0.351225	2.49343	0.0603278	2.76773	0.235899	3.95405	0.41254
WT+GS	132	144	LVNQGLQEGEQAF	2	1431.7	7200s	1.68909	0.0476305	2.54363	0.0799912	2.96963	0.152142	3.3236	0.158635	4.01881	0.198167
WT+GS	132	144	LVNQGLQEGEQAF	2	1431.7	10800s	1.99976	0.320171	3.0915	0.205339	3.38072	0.184914	3.42947	0.0220609	4.24654	0.0682302
WT+GS	132	144	LVNQGLQEGEQAF	2	1431.7	14400s	2.4505	0.166002	3.36034	0.14497	3.43347	0.241918	3.47203	0.0565207	4.54449	0.00515508
WT+GS	145	152	GIKVRSIL	2	884.581	0s	0	0	0	0	0	0	0	0	0	0
WT+GS	145	152	GIKVRSIL	2	884.581	10s	0.275488	0.142981	0.15145	0.0692833	0.252689	0.117647	0.196234	0.00479801	0.232875	0.0103637
WT+GS	145	152	GIKVRSIL	2	884.581	30s	0.305344	0.1449	0.13218	0.0159294	0.210891	0.072354	0.235318	0.0197678	0.28933	0.0740813
WT+GS	145	152	GIKVRSIL	2	884.581	45s	0.225818	0.0859803	0.192977	0.0760005	0.283902	0.112849	0.15525	0.0786874	0.173435	0.0370406
WT+GS	145	152	GIKVRSIL	2	884.581	60s	0.729839	0.454084	0.255946	0.0925056	0.245632	0.0875157	0.187277	0.00230304	0.246175	0.0619903
WT+GS	145	152	GIKVRSIL	2	884.581	180s	0.197591	0.0690913	0.196777	0.0403033	0.187277	0.0276365	0.193791	0.0364649	0.264631	0.0483639
WT+GS	145	152	GIKVRSIL	2	884.581	600s	0.185377	0.0451013	0.34307	0.161789	0.207362	0.0345457	0.19352	0.00364649	0.293401	0.0568084
WT+GS	145	152	GIKVRSIL	2	884.581	1200s	0.228804	0.0447175	0.297201	0.0923137	0.301544	0.131849	0.19542	0.0084445	0.261645	0.026485
WT+GS	145	152	GIKVRSIL	2	884.581	1800s	0.185377	0.0669802	0.239389	0.0861723	0.282273	0.100374	0.183749	0.041071	0.307515	0.0211112
WT+GS	145	152	GIKVRSIL	2	884.581	2700s	0.199491	0.0967279	0.278473	0.0855965	0.319457	0.120142	0.194606	0.0500912	0.286616	0.0427983
WT+GS	145	152	GIKVRSIL	2	884.581	3600s	0.252689	0.0690913	0.343885	0.144708	0.250517	0.0295557	0.18592	0.00268689	0.514334	0.140486
WT+GS	145	152	GIKVRSIL	2	884.581	7200s	0.219033	0.0422225	0.186463	0.00882834	0.207091	0.0475963	0.294215	0.00537377	0.484207	0.040879
WT+GS	145	152	GIKVRSIL	2	884.581	10800s	0.230704	0.0560408	0.220933	0.0546973	0.292316	0.0460609	0.323257	0.0777278	0.558846	0.0564246
WT+GS	145	152	GIKVRSIL	2	884.581	14400s	0.26056	0.113233	0.298287	0.0303234	0.312129	0.0667883	0.350399	0.031283	0.64	0.0508589
WT+GS	155	163	MRHQPSWSL	2	1140.55	0s	0	0	0	0	0	0	0	0	0	0
WT+GS	155	163	MRHQPSWSL	2	1140.55	10s	0.777582	0.245938	1.0135	0.0730051	1.3304	0.0538822	1.64193	0.291634	1.87372	0.107248
WT+GS	155	163	MRHQPSWSL	2	1140.55	30s	0.912687	0.259233	1.34734	0.111465	1.60929	0.0584222	1.83033	0.015082	2.01213	0.105923
WT+GS	155	163	MRHQPSWSL	2	1140.55	45s	0.980447	0.272226	1.33908	0.247436	1.69729	0.127936	1.87124	0.0560123	2.0175	0.0551352
WT+GS	155	163	MRHQPSWSL	2	1140.55	60s	1.2928	0.172231	1.64771	0.0619326	1.89066	0.122975	1.92206	0.118422	1.96957	0.0165865
WT+GS	155	163	MRHQPSWSL	2	1140.55	180s	1.49277	0.154943	1.889	0.157045	1.91297	0.258256	1.97618	0.155701	2.17161	0.041517
WT+GS	155	163	MRHQPSWSL	2	1140.55	600s	1.92619	0.114415	2.02452	0.0899696	2.06873	0.0435858	2.05881	0.0568071	2.44967	0.0652321
WT+GS	155	163	MRHQPSWSL	2	1140.55	1200s	2.05757	0.0135783	2.09145	0.00363419	2.05014	0.0504957	2.14765	0.0388809	2.74261	0.0501024
WT+GS	155	163	MRHQPSWSL	2	1140.55	1800s	2.00262	0.0275726	2.0051	0.0257693	2.20838	0.0320371	2.32489	0.00207391	2.97315	0.0360634
WT+GS	155	163	MRHQPSWSL	2	1140.55	2700s	1.99188	0.102654	2.08856	0.0797843	2.23441	0.0851737	2.47033	0.0226516	3.2694	0.0318409
WT+GS	155	163	MRHQPSWSL	2	1140.55	3600s	1.95511	0.00339834	2.14227	0.155416	2.22202	0.169836	2.53437	0.0965457	3.27642	0.0926322
WT+GS	155	163	MRHQPSWSL	2	1140.55	7200s	2.08691	0.124091	2.25631	0.169191	2.5038	0.200092	2.97646	0.0672125	3.59415	0.0993517
WT+GS	155	163	MRHQPSWSL	2	1140.55	10800s	2.07782	0.0961411	2.4162	0.0715451	2.81698	0.131587	3.16569	0.0713135	3.65653	0.162959
WT+GS	155	163	MRHQPSWSL	2	1140.55	14400s	2.10426	0.0757841	2.47653	0.0502062	2.89465	0.142227	3.22106	0.110856	3.79494	0.0880551
WT+GS	167	179	ELCKKYNQKTVVA	2	1522.82	0s	0	0	0	0	0	0	0	0	0	0
WT+GS	167	179	ELCKKYNQKTVVA	2	1522.82	10s	1.63591	0.00262266	1.93852	0.10484	2.19494	0.185205	2.51965	0.294827	2.79246	0.0636445
WT+GS	167	179	ELCKKYNQKTVVA	2	1522.82	30s	1.81065	0.104026	2.22339	0.0180651	2.66024	0.234477	2.68702	0.106563	3.07399	0.0140033
WT+GS	167	179	ELCKKYNQKTVVA	2	1522.82	45s	1.94857	0.0675359	1.96832	0.251245	2.6348	0.130669	2.69907	0.00968586	3.16939	0.0258479
WT+GS	167	179	ELCKKYNQKTVVA	2	1522.82	60s	2.34123	0.21449	2.4624	0.0189362	2.94377	0.251454	2.84837	0.0590146	3.25475	0.060378
WT+GS	167	179	ELCKKYNQKTVVA	2	1522.82	180s	2.39311	0.00815203	2.95281	0.0774585	3.03917	0.040817	3.09675	0.0236418	3.66247	0.00936394
WT+GS	167	179	ELCKKYNQKTVVA	2	1522.82	600s	2.87849	0.011125	3.1483	0.0707172	3.57979	0.140033	3.4633	0.00566192	4.37281	0.0311027
WT+GS	167	179	ELCKKYNQKTVVA	2	1522.82	1200s	3.12755	0.00188415	3.39869	0.0240584	3.60456	0.0211707	3.80642	0.000747979	4.7966	0.0247969
WT+GS	167	179	ELCKKYNQKTVVA	2	1522.82	1800s	3.22262	0.0170331	3.35551	0.0941697	4.0876	0.135839	4.27941	0.106289	5.24047	0.0936868
WT+GS	167	179	ELCKKYNQKTVVA	2	1522.82	2700s	3.17475	0.102842	3.64574	0.0605863	4.01496	0.0186332	4.6868	0.17835	5.67096	0.29727
WT+GS	167	179	ELCKKYNQKTVVA	2	1522.82	3600s	3.1406	0.226136	3.82884	0.000359788	4.40729	0.186294	4.83643	0.0898143	5.36667	0.0918216
WT+GS	167	179	ELCKKYNQKTVVA	2	1522.82	7200s	3.54966	0.0368688	4.36712	0.0354107	5.07812	0.129069	5.29571	0.161904	5.58292	0.085459
WT+GS	167	179	ELCKKYNQKTVVA	2	1522.82	10800s	3.72641	0.00958171	4.89468	0.0995475	5.57489	0.271412	5.49689	0.177726	5.68401	0.144237
WT+GS	167	179	ELCKKYNQKTVVA	2	1522.82	14400s	3.74181	0.129921	4.75676	0.0831677	5.46007	0.0598289	5.52066	0.0839252	5.63046	0.0547066
WT+GS	180	200	MDLAGDETIEGSSLFPGHVEA	2	2173.98	0s	0	0	0	0	0	0	0	0	0	0
WT+GS	180	200	MDLAGDETIEGSSLFPGHVEA	2	2173.98	10s	4.64041	0.897636	4.31157	0.464564	4.51187	0.460283	4.70152	0.885065	4.99685	0.86333
WT+GS	180	200	MDLAGDETIEGSSLFPGHVEA	2	2173.98	30s	4.67471	0.494806	4.40659	0.282922	4.74529	0.528042	4.82139	0.505588	5.21765	0.424056
WT+GS	180	200	MDLAGDETIEGSSLFPGHVEA	2	2173.98	45s	4.46495	0.141522	4.01624	0.543448	4.77328	0.0173752	4.74371	0.203495	5.16284	0.348507
WT+GS	180	200	MDLAGDETIEGSSLFPGHVEA	2	2173.98	60s	5.18887	0.383369	4.66604	0.116362	4.97319	0.0946935	4.84623	0.0988645	5.34698	0.219777
WT+GS	180	200	MDLAGDETIEGSSLFPGHVEA	2	2173.98	180s	4.54578	0.184469	4.74963	0.1868	4.95466	0.159588	5.05323	0.317571	6.19549	0.127169
WT+GS	180	200	MDLAGDETIEGSSLFPGHVEA	2	2173.98	600s	4.62188	0.233951	5.21252	0.155863	5.79252	0.0303452	5.8146	0.23849	7.27939	0.306552
WT+GS	180	200	MDLAGDETIEGSSLFPGHVEA	2	2173.98	1200s	4.92706	0.243877	5.75231	0.108099	6.1052	0.134585	6.49554	0.16599	7.82391	0.499809
WT+GS	180	200	MDLAGDETIEGSSLFPGHVEA	2	2173.98	1800s	4.85884	0.336028	5.82683	0.224204	6.84134	0.091281	6.96081	0.351496	8.29548	0.427409
WT+GS	180	200	MDLAGDETIEGSSLFPGHVEA	2	2173.98	2700s	5.15377	0.180476	6.20574	0.199168	6.96948	0.110072	7.55974	0.298467	8.93344	0.291084
WT+GS	180	200	MDLAGDETIEGSSLFPGHVEA	2	2173.98	3600s	5.36117	0.406755	6.45217	0.189053	7.01207	0.340522	7.60429	0.442632	8.77139	0.536935
WT+GS	180	200	MDLAGDETIEGSSLFPGHVEA	2	2173.98	7200s	5.8359	0.413335	6.99038	0.489326	7.92761	0.312396	8.29469	0.326883	9.39122	0.50495
WT+GS	180	200	MDLAGDETIEGSSLFPGHVEA	2	2173.98	10800s	6.4088	0.411093	7.61099	0.380971	8.54349	0.278293	8.31441	0.560009	9.83361	0.492928
WT+GS	180	200	MDLAGDETIEGSSLFPGHVEA	2	2173.98	14400s	6.43798	0.414015	7.63386	0.591257	8.40864	0.555938	8.76745	0.473724	10.2362	0.462449
WT+GS	201	229	YEGAVKNGIHRTVHAGEVGSPEVVREAVD	4	3074.55	0s	0	0	0	0	0	0	0	0	0	0
WT+GS	201	229	YEGAVKNGIHRTVHAGEVGSPEVVREAVD	4	3074.55	10s	9.35475	0.434318	8.57346	0.625267	9.49669	0.855946	10.1275	0.684213	10.927	0.025204
WT+GS	201	229	YEGAVKNGIHRTVHAGEVGSPEVVREAVD	4	3074.55	30s	13.101	0.1261	9.33291	0.278441	10.3459	0.61143	10.893	0.602386	11.6695	0.222697
WT+GS	201	229	YEGAVKNGIHRTVHAGEVGSPEVVREAVD	4	3074.55	45s	9.63014	0.159357	8.5492	0.26908	10.7487	0.550127	10.4915	0.139934	11.7774	0.0955565
WT+GS	201	229	YEGAVKNGIHRTVHAGEVGSPEVVREAVD	4	3074.55	60s	11.092	0.883906	10.4745	0.681103	11.5142	0.915381	11.0362	0.275131	11.991	0.0926248
WT+GS	201	229	YEGAVKNGIHRTVHAGEVGSPEVVREAVD	4	3074.55	180s	10.9537	0.341091	11.2837	0.655402	11.3977	0.234484	11.5433	0.0757768	13.1471	0.224577
WT+GS	201	229	YEGAVKNGIHRTVHAGEVGSPEVVREAVD	4	3074.55	600s	11.5312	0.674928	12.2748	0.772992	13.1301	0.670942	12.7261	0.12155	14.2717	0.177959
WT+GS	201	229	YEGAVKNGIHRTVHAGEVGSPEVVREAVD	4	3074.55	1200s	12.9421	0.308621	12.8499	0.606308	13.243	0.567371	13.061	0.267468	14.9329	0.445828
WT+GS	201	229	YEGAVKNGIHRTVHAGEVGSPEVVREAVD	4	3074.55	1800s	12.1014	1.02986	12.6315	0.278511	14.6175	0.894258	14.1989	0.0502461	16.0539	0.0105837
WT+GS	201	229	YEGAVKNGIHRTVHAGEVGSPEVVREAVD	4	3074.55	2700s	13.01	0.545173	13.0913	0.221654	14.1868	0.157922	14.8079	0.031143	17.2598	0.474081
WT+GS	201	229	YEGAVKNGIHRTVHAGEVGSPEVVREAVD	4	3074.55	3600s	13.4783	0.976942	14.1528	0.675316	14.6709	0.432441	15.0833	0.275696	17.6528	0.504233
WT+GS	201	229	YEGAVKNGIHRTVHAGEVGSPEVVREAVD	4	3074.55	7200s	13.7501	1.18576	14.3579	0.093801	15.5989	0.296165	16.2868	0.399252	18.8053	0.466205
WT+GS	201	229	YEGAVKNGIHRTVHAGEVGSPEVVREAVD	4	3074.55	10800s	14.689	1.49308	15.6596	0.0447797	17.3459	0.470458	16.7854	0.232414	20.027	0.0881709
WT+GS	201	229	YEGAVKNGIHRTVHAGEVGSPEVVREAVD	4	3074.55	14400s	15.6887	0.222725	15.1488	0.826383	16.7696	0.357059	17.2476	0.536962	20.6809	0.254216
WT+GS	230	248	ILKTERVGHGYHTIEDEAL	3	2180.12	0s	0	0	0	0	0	0	0	0	0	0
WT+GS	230	248	ILKTERVGHGYHTIEDEAL	3	2180.12	10s	3.54462	0.204346	3.8779	0.577011	4.0326	0.257264	4.33681	0.184288	4.50397	0.319086
WT+GS	230	248	ILKTERVGHGYHTIEDEAL	3	2180.12	30s	3.5332	0.456323	4.24441	0.261568	4.68982	0.122859	4.47801	0.269216	4.77703	0.270978
WT+GS	230	248	ILKTERVGHGYHTIEDEAL	3	2180.12	45s	3.97134	0.294326	3.44495	0.789348	4.44791	0.259806	4.2496	0.495544	4.94108	0.376709
WT+GS	230	248	ILKTERVGHGYHTIEDEAL	3	2180.12	60s	4.6566	0.242526	4.32228	0.194567	4.77496	0.138841	4.46971	0.376288	5.06048	0.301377
WT+GS	230	248	ILKTERVGHGYHTIEDEAL	3	2180.12	180s	4.3202	0.327366	4.71785	0.123503	4.81545	0.336485	5.03141	0.41631	6.69885	0.226497
WT+GS	230	248	ILKTERVGHGYHTIEDEAL	3	2180.12	600s	4.51955	0.262023	5.31485	0.322769	6.55661	0.0202969	6.84732	0.278996	8.58952	0.449648
WT+GS	230	248	ILKTERVGHGYHTIEDEAL	3	2180.12	1200s	5.13212	0.204669	6.43306	0.144957	7.21175	0.336274	8.07974	0.284796	9.06089	0.47281
WT+GS	230	248	ILKTERVGHGYHTIEDEAL	3	2180.12	1800s	5.40933	0.159878	6.8764	0.270948	8.54696	0.066993	9.11281	0.209825	9.77418	0.2095
WT+GS	230	248	ILKTERVGHGYHTIEDEAL	3	2180.12	2700s	5.81322	0.229623	7.66755	0.383524	8.68504	0.194025	9.63505	0.00936437	10.2237	0.176616
WT+GS	230	248	ILKTERVGHGYHTIEDEAL	3	2180.12	3600s	6.18284	0.448673	8.29777	0.272755	9.3786	0.11114	9.57379	0.277284	9.43986	0.624419
WT+GS	230	248	ILKTERVGHGYHTIEDEAL	3	2180.12	7200s	7.6852	0.26757	9.43259	0.33051	10.0545	0.242101	9.7991	0.12593	9.62155	0.387351
WT+GS	230	248	ILKTERVGHGYHTIEDEAL	3	2180.12	10800s	8.6487	0.00836591	10.0182	0.148974	10.4117	0.139643	9.74511	0.110664	9.7856	0.225303
WT+GS	230	248	ILKTERVGHGYHTIEDEAL	3	2180.12	14400s	8.8304	0.467508	9.2509	0.635233	9.92265	0.560479	9.61325	0.389813	9.72538	0.44413
WT+GS	253	259	LKENMHF	2	917.443	0s	0	0	0	0	0	0	0	0	0	0
WT+GS	253	259	LKENMHF	2	917.443	10s	0.794002	0.17332	0.610123	0.10868	0.718672	0.182282	0.706039	0.0622571	0.776222	0.0257228
WT+GS	253	259	LKENMHF	2	917.443	30s	0.764525	0.0497093	0.680306	0.01138	0.77014	0.0224223	0.853891	0.0355264	0.909102	0.0209989
WT+GS	253	259	LKENMHF	2	917.443	45s	0.669544	0.0305187	0.536197	0.12071	0.806635	0.0333682	0.687324	0.124016	0.814589	0.151369
WT+GS	253	259	LKENMHF	2	917.443	60s	0.604976	0.0672081	0.801956	0.0308284	0.877285	0.103054	0.773415	0.0375199	0.890854	0.0584976
WT+GS	253	259	LKENMHF	2	917.443	180s	0.676562	0.0647556	0.823478	0.0133926	0.779965	0.0846418	0.836111	0.152035	1.05789	0.0802746
WT+GS	253	259	LKENMHF	2	917.443	600s	0.636324	0.0737287	1.01016	0.0530059	1.04713	0.00263974	1.00595	0.0167637	1.11778	0.120541
WT+GS	253	259	LKENMHF	2	917.443	1200s	0.878689	0.0263447	1.11684	0.0438469	1.13462	0.0399183	1.05695	0.0582864	1.19545	0.197823
WT+GS	253	259	LKENMHF	2	917.443	1800s	0.788387	0.129159	0.975073	0.121925	1.29417	0.0378667	1.14211	0.107064	1.42378	0.178706
WT+GS	253	259	LKENMHF	2	917.443	2700s	0.910505	0.0356349	1.05976	0.0843316	1.20013	0.0491297	1.20902	0.134822	1.62871	0.0768381
WT+GS	253	259	LKENMHF	2	917.443	3600s	0.8829	0.179671	1.20481	0.0322423	1.14538	0.105773	1.28294	0.10945	1.68298	0.217805
WT+GS	253	259	LKENMHF	2	917.443	7200s	0.993789	0.182991	1.14585	0.0326633	1.26469	0.143618	1.50566	0.00346514	1.85002	0.164769
WT+GS	253	259	LKENMHF	2	917.443	10800s	1.09813	0.210414	1.34704	0.075141	1.62076	0.00208565	1.56695	0.122559	1.93471	0.194302
WT+GS	253	259	LKENMHF	2	917.443	14400s	1.08456	0.113939	1.25347	0.0613955	1.46635	0.170889	1.68392	0.131826	2.047	0.196373
WT+GS	260	267	EVCPWSSY	1	969.39	0s	0	0	0	0	0	0	0	0	0	0
WT+GS	260	267	EVCPWSSY	1	969.39	10s	0.44012	0.0839846	0.365655	0.100999	0.534745	0.117306	0.656196	0.142079	1.32784	0.105285
WT+GS	260	267	EVCPWSSY	1	969.39	30s	0.535883	0.145022	0.43638	0.0200316	0.579293	0.0829453	0.902839	0.068009	1.41677	0.0103469
WT+GS	260	267	EVCPWSSY	1	969.39	45s	0.396059	0.0125634	0.556694	0.0777903	0.729847	0.129106	0.831789	0.151111	1.41677	0.0103469
WT+GS	260	267	EVCPWSSY	1	969.39	60s	0.820245	0.315038	0.61994	0.0735457	0.759276	0.0960928	1.01502	0.124977	1.52538	0.00560112
WT+GS	260	267	EVCPWSSY	1	969.39	180s	0.506292	0.0400264	0.879101	0.0850147	1.15582	0.0527508	1.45238	0.0390653	1.84307	0.00837868
WT+GS	260	267	EVCPWSSY	1	969.39	600s	0.730498	0.0175713	1.49628	0.137687	1.66081	0.0476463	1.79267	0.01604	2.09248	0.041176
WT+GS	260	267	EVCPWSSY	1	969.39	1200s	1.02738	0.050755	1.69788	0.0841777	1.83413	0.0420176	1.94095	0.00203259	2.25441	0.0602143
WT+GS	260	267	EVCPWSSY	1	969.39	1800s	1.14916	0.018698	1.74406	0.0421647	2.00485	0.0466898	2.04565	0.0357405	2.36887	0.0772108
WT+GS	260	267	EVCPWSSY	1	969.39	2700s	1.37889	0.0455769	1.83543	0.0179484	2.06321	0.0146236	2.20824	0.00607938	2.52024	0.0070037
WT+GS	260	267	EVCPWSSY	1	969.39	3600s	1.52359	0.0459172	1.90469	0.0249383	2.05167	0.0174242	2.21751	0.0602097	2.47927	0.0692598
WT+GS	260	267	EVCPWSSY	1	969.39	7200s	1.72097	0.00459402	2.03574	0.102646	2.27701	0.0935037	2.3996	0.0447584	2.48675	0.0510217
WT+GS	260	267	EVCPWSSY	1	969.39	10800s	1.89038	0.00490673	2.23555	0.0251912	2.4461	0.0507274	2.43358	0.0487546	2.57438	0.0494536
WT+GS	260	267	EVCPWSSY	1	969.39	14400s	1.93526	0.0200454	2.25441	0.0347196	2.44496	0.106265	2.43944	0.0472462	2.61877	0.0531738
WT+GS	268	290	LTGAWDPKTTHAVVRFKNDKANY	4	2631.36	0s	0	0	0	0	0	0	0	0	0	0
WT+GS	268	290	LTGAWDPKTTHAVVRFKNDKANY	4	2631.36	10s	3.7534	0.294784	3.94416	0.198345	4.00859	0.0764321	4.29411	0.36591	5.0938	0.064825
WT+GS	268	290	LTGAWDPKTTHAVVRFKNDKANY	4	2631.36	30s	3.81025	0.29809	3.98459	0.310129	4.85377	0.522985	4.83103	0.508536	5.51197	0.224989
WT+GS	268	290	LTGAWDPKTTHAVVRFKNDKANY	4	2631.36	45s	3.56516	0.139802	3.59295	0.369836	4.63268	0.452368	4.63142	0.260187	5.67368	0.00974876
WT+GS	268	290	LTGAWDPKTTHAVVRFKNDKANY	4	2631.36	60s	6.28514	1.53505	4.70469	0.39405	4.71985	0.12266	4.54804	0.100264	5.64209	0.41705
WT+GS	268	290	LTGAWDPKTTHAVVRFKNDKANY	4	2631.36	180s	3.76729	0.512483	5.10644	0.0649866	5.39953	0.152278	5.33889	0.368523	6.97113	0.153308
WT+GS	268	290	LTGAWDPKTTHAVVRFKNDKANY	4	2631.36	600s	4.57962	0.0526894	6.08174	0.18043	6.41147	0.381816	5.99709	0.0316822	7.37667	0.003306
WT+GS	268	290	LTGAWDPKTTHAVVRFKNDKANY	4	2631.36	1200s	5.4248	0.17132	6.51254	0.356915	6.40389	0.0206653	6.6932	0.359483	7.33245	0.399144
WT+GS	268	290	LTGAWDPKTTHAVVRFKNDKANY	4	2631.36	1800s	5.14055	0.251195	6.11459	0.189296	7.56996	0.878343	7.23517	0.402593	8.0614	0.383794
WT+GS	268	290	LTGAWDPKTTHAVVRFKNDKANY	4	2631.36	2700s	5.58272	0.452184	6.39505	0.914076	6.97366	0.513237	7.46005	0.329112	8.98869	0.703714
WT+GS	268	290	LTGAWDPKTTHAVVRFKNDKANY	4	2631.36	3600s	5.65094	0.802414	7.13789	0.262207	7.08104	0.387496	7.42467	0.769888	9.56225	0.513984
WT+GS	268	290	LTGAWDPKTTHAVVRFKNDKANY	4	2631.36	7200s	6.09564	0.897503	6.88775	0.706114	7.38425	1.12085	8.13846	0.531501	10.4049	0.669421
WT+GS	268	290	LTGAWDPKTTHAVVRFKNDKANY	4	2631.36	10800s	6.91934	0.428512	7.99065	0.308804	8.52757	0.30755	8.13341	0.732925	11.0202	0.80579
WT+GS	268	290	LTGAWDPKTTHAVVRFKNDKANY	4	2631.36	14400s	6.72352	0.54138	7.39814	0.368895	8.27238	0.819367	8.50483	0.979444	11.5773	0.848353
WT+GS	291	300	SLNTDDPLIF	1	1133.56	0s	0	0	0	0	0	0	0	0	0	0
WT+GS	291	300	SLNTDDPLIF	1	1133.56	10s	1.18613	0.239483	0.676412	0.283846	0.758265	0.0147372	0.746297	0.0633254	0.807848	0.180002
WT+GS	291	300	SLNTDDPLIF	1	1133.56	30s	0.839905	0.00916393	0.702058	0.109985	0.767028	0.0577944	0.827937	0.0702528	0.859353	0.0659187
WT+GS	291	300	SLNTDDPLIF	1	1133.56	45s	1.06495	0.182523	0.655254	0.165156	0.812122	0.000556123	0.724498	0.0614757	0.729627	0.217758
WT+GS	291	300	SLNTDDPLIF	1	1133.56	60s	1.23101	0.178648	0.787331	0.0184367	0.870039	0.0280781	0.731124	0.0620379	0.797162	0.135827
WT+GS	291	300	SLNTDDPLIF	1	1133.56	180s	0.984377	0.0794046	0.768738	0.061373	0.722789	0.0760437	0.677267	0.057468	0.846103	0.0984276
WT+GS	291	300	SLNTDDPLIF	1	1133.56	600s	0.961937	0.081889	0.9224	0.0221482	0.783698	0.0829771	0.716591	0.0608047	0.801864	0.136492
WT+GS	291	300	SLNTDDPLIF	1	1133.56	1200s	0.938428	0.0227104	0.848667	0.0109713	0.887564	0.0794349	0.752281	0.0638332	0.746511	0.200367
WT+GS	291	300	SLNTDDPLIF	1	1133.56	1800s	0.769379	0.0696967	0.762754	0.0884779	0.911714	0.0141932	0.707615	0.0600431	0.762112	0.131354
WT+GS	291	300	SLNTDDPLIF	1	1133.56	2700s	0.941207	0.10686	0.791605	0.0534482	0.929025	0.0386687	0.659529	0.0559629	0.727704	0.210075
WT+GS	291	300	SLNTDDPLIF	1	1133.56	3600s	0.947404	0.00551891	0.942062	0.0114489	0.764463	0.143522	0.688594	0.0584291	1.02862	0.0926004
WT+GS	291	300	SLNTDDPLIF	1	1133.56	7200s	1.26392	0.0197242	0.699921	0.156845	0.662093	0.111648	0.722789	0.0613306	0.838837	0.0373388
WT+GS	291	300	SLNTDDPLIF	1	1133.56	10800s	1.07435	0.0173546	0.823876	0.0483162	0.896754	0.00388077	0.693509	0.0588462	0.758052	0.13223
WT+GS	291	300	SLNTDDPLIF	1	1133.56	14400s	1.00297	0.106782	0.858498	0.115595	0.790964	0.0231818	0.707187	0.0600068	0.812336	0.0708391
WT+GS	301	320	KSTLDTDYQMTKKDMGFTEE	3	2367.06	0s	0	0	0	0	0	0	0	0	0	0
WT+GS	301	320	KSTLDTDYQMTKKDMGFTEE	3	2367.06	10s	4.60109	0.20164	4.51474	0.0927623	5.00071	0.275183	5.38618	0.319341	6.01934	0.115593
WT+GS	301	320	KSTLDTDYQMTKKDMGFTEE	3	2367.06	30s	4.71479	0.148754	4.91342	0.244143	5.63812	0.358628	6.06134	0.350207	6.94362	0.0478144
WT+GS	301	320	KSTLDTDYQMTKKDMGFTEE	3	2367.06	45s	4.76763	0.0584101	4.60344	0.0701669	5.59	0.106758	5.7339	0.197223	7.35645	0.220829
WT+GS	301	320	KSTLDTDYQMTKKDMGFTEE	3	2367.06	60s	5.5263	0.591347	5.22718	0.301387	5.98962	0.275129	6.31658	0.139933	7.43949	0.179621
WT+GS	301	320	KSTLDTDYQMTKKDMGFTEE	3	2367.06	180s	5.00401	0.192512	6.26374	0.576444	6.72564	0.116887	7.37438	0.146979	8.34631	0.0138786
WT+GS	301	320	KSTLDTDYQMTKKDMGFTEE	3	2367.06	600s	5.9448	0.141455	7.30408	0.221611	8.4284	0.0795616	8.15523	0.232506	8.24345	0.445502
WT+GS	301	320	KSTLDTDYQMTKKDMGFTEE	3	2367.06	1200s	6.80019	0.108506	8.13966	0.440685	8.30809	0.418292	8.14296	0.367716	8.40764	0.469149
WT+GS	301	320	KSTLDTDYQMTKKDMGFTEE	3	2367.06	1800s	7.29181	0.0409551	7.99623	0.153249	8.83888	0.018309	8.61099	0.206751	8.80349	0.177205
WT+GS	301	320	KSTLDTDYQMTKKDMGFTEE	3	2367.06	2700s	7.61736	0.270806	8.47606	0.228577	8.69026	0.165088	8.64827	0.197716	9.17575	0.171747
WT+GS	301	320	KSTLDTDYQMTKKDMGFTEE	3	2367.06	3600s	7.84477	0.315511	8.16325	0.0179567	8.82142	0.171574	8.58599	0.338637	8.68743	0.630368
WT+GS	301	320	KSTLDTDYQMTKKDMGFTEE	3	2367.06	7200s	8.31989	0.461623	8.54494	0.222063	9.01014	0.0968431	8.96155	0.0369651	9.38665	0.144457
WT+GS	301	320	KSTLDTDYQMTKKDMGFTEE	3	2367.06	10800s	8.64072	0.134355	8.62184	0.141158	9.32862	0.0748109	9.1314	0.0317606	9.66737	0.292971
WT+GS	301	320	KSTLDTDYQMTKKDMGFTEE	3	2367.06	14400s	8.43123	0.0823106	8.02972	0.218876	9.01392	0.508129	8.9941	0.481333	9.86082	0.244557
WT+GS	321	344	EFKRLNI AKSSFLPEEEKKELL	4	2832.54	0s	0	0	0	0	0	0	0	0	0	0
WT+GS	321	344	EFKRLNI AKSSFLPEEEKKELL	4	2832.54	10s	2.06791	0.216183	1.93362	0.507998	1.97698	0.199032	2.34793	0.152718	2.35877	0.334329
WT+GS	321	344	EFKRLNI AKSSFLPEEEKKELL	4	2832.54	30s	2.0655	0.151609	2.02215	0.217551	2.27928	0.217091	2.50751	0.180354	2.587	0.273193
WT+GS	321	344	EFKRLNI AKSSFLPEEEKKELL	4	2832.54	45s	2.06129	0.257796	1.6783	0.512454	2.45994	0.0781308	2.36118	0.312838	2.73574	0.349372
WT+GS	321	344	EFKRLNI AKSSFLPEEEKKELL	4	2832.54	60s	3.2199	0.673248	2.18955	0.287457	2.5593	0.0800874	2.40755	0.323248	2.66287	0.544007
WT+GS	321	344	EFKRLNI AKSSFLPEEEKKELL	4	2832.54	180s	2.19437	0.531364	2.52377	0.267778	2.56472	0.331153	2.68937	0.580012	3.12294	0.308382
WT+GS	321	344	EFKRLNI AKSSFLPEEEKKELL	4	2832.54	600s	2.38828	0.287085	2.85979	0.241216	3.22953	0.208613	3.01515	0.445937	3.31083	0.472304
WT+GS	321	344	EFKRLNI AKSSFLPEEEKKELL	4	2832.54	1200s	2.78933	0.257065	3.15787	0.335779	3.18316	0.270741	3.21147	0.464404	3.28734	0.677188
WT+GS	321	344	EFKRLNI AKSSFLPEEEKKELL	4	2832.54	1800s	2.6966	0.498067	2.79957	0.540665	3.63119	0.0973792	3.37345	0.459009	3.70707	0.36556
WT+GS	321	344	EFKRLNI AKSSFLPEEEKKELL	4	2832.54	2700s	2.79054	0.302057	3.06754	0.486055	3.40296	0.356706	3.55351	0.460962	3.92686	0.310723
WT+GS	321	344	EFKRLNI AKSSFLPEEEKKELL	4	2832.54	3600s	2.67251	0.616996	3.359	0.340632	3.38309	0.398453	3.61493	0.365096	4.16172	0.283147
WT+GS	321	344	EFKRLNI AKSSFLPEEEKKELL	4	2832.54	7200s	2.99287	0.556324	3.41199	0.492102	3.47823	0.550453	3.91362	0.348111	4.09608	0.439032
WT+GS	321	344	EFKRLNI AKSSFLPEEEKKELL	4	2832.54	10800s	3.26988	0.510822	3.67033	0.350654	4.38754	0.194036	3.8829	0.520198	4.30263	0.490834
WT+GS	321	344	EFKRLNI AKSSFLPEEEKKELL	4	2832.54	14400s	3.18437	0.556773	3.54508	0.349273	3.85099	0.408223	3.94975	0.448856	4.40681	0.479155
WT+GS	348	352	YREYQ	1	757.339	0s	0	0	0	0	0	0	0	0	0	0
WT+GS	348	352	YREYQ	1	757.339	10s	0.489333	0.0415213	0.605667	0.0513925	0.745444	0.0632531	0.856778	0.0727	0.990333	0.0840326
WT+GS	348	352	YREYQ	1	757.339	30s	0.594556	0.0504497	0.717444	0.0608772	0.841667	0.0714178	0.924556	0.0784511	1.08167	0.0917825
WT+GS	348	352	YREYQ	1	757.339	45s	0.521333	0.0442366	0.740778	0.0628571	0.896	0.0760281	0.947667	0.0804122	1.12922	0.0958177
WT+GS	348	352	YREYQ	1	757.339	60s	0.776333	0.0658741	0.843667	0.0715875	0.947333	0.0803839	1.00767	0.0855034	1.19344	0.101267
WT+GS	348	352	YREYQ	1	757.339	180s	0.785556	0.0666566	0.919889	0.0780552	1.05178	0.0892463	1.08056	0.0916882	1.55411	0.131871
WT+GS	348	352	YREYQ	1	757.339	600s	0.948556	0.0804876	1.12822	0.0957328	1.249	0.105981	1.49322	0.126704	2.00656	0.170262
WT+GS	348	352	YREYQ	1	757.339	1200s	1.00056	0.0849	1.24	0.105217	1.53511	0.130258	1.78311	0.151302	2.04389	0.17343
WT+GS	348	352	YREYQ	1	757.339	1800s	1.01	0.0857013	1.396	0.118455	1.66433	0.141223	1.94733	0.165237	2.095	0.177767
WT+GS	348	352	YREYQ	1	757.339	2700s	1.17322	0.0995512	1.60667	0.13633	1.85078	0.157044	2.13689	0.181321	2.20056	0.186723
WT+GS	348	352	YREYQ	1	757.339	3600s	1.18278	0.100362	1.62633	0.137999	1.95722	0.166076	2.07922	0.176428	1.98722	0.168621
WT+GS	348	352	YREYQ	1	757.339	7200s	1.48889	0.126336	1.925	0.163342	2.18322	0.185253	2.05744	0.17458	2.07189	0.175806
WT+GS	348	352	YREYQ	1	757.339	10800s	1.66133	0.140969	2.04889	0.173854	2.07356	0.175947	2.04822	0.173797	2.10156	0.178323
WT+GS	348	352	YREYQ	1	757.339	14400s	1.70611	0.144768	2.033	0.172506	2.13811	0.181425	2.05233	0.174146	2.10944	0.178992

## Sheet: WT+TSA
Protein state	Start	End	Sequence	charge	Peptide mass (Da)	HDX time	Uptake (D)-10C	Uptake SD (D)-10C	Uptake (D)-20C	Uptake SD (D)-20C	Uptake (D)-25C	Uptake SD (D)-25C	Uptake (D)-30C	Uptake SD (D)-30C	Uptake (D)-40C	Uptake SD (D)-40C
WT+TSA	1	14	MAQTPAFNKPKVEL	2	1572.83	0s	0	0	0	0	0	0	0	0	0	0
WT+TSA	1	14	MAQTPAFNKPKVEL	2	1572.83	10s	3.67937	0.0557642	4.25648	0.189362	3.93839	0.0059114	4.1609	0.212613	4.02951	0.0953706
WT+TSA	1	14	MAQTPAFNKPKVEL	2	1572.83	30s	3.8637	0.1001	4.123	0.0155667	3.99287	0.323748	3.97865	0.201185	4.31626	0.129263
WT+TSA	1	14	MAQTPAFNKPKVEL	2	1572.83	45s	3.99691	0.0461089	4.24478	0.3269	4.12175	0.212022	3.9781	0.365916	4.28923	0.129657
WT+TSA	1	14	MAQTPAFNKPKVEL	2	1572.83	60s	4.592	0.171628	4.16411	0.0819714	4.31222	0.121972	4.26763	0.351728	4.37311	0.00236456
WT+TSA	1	14	MAQTPAFNKPKVEL	2	1572.83	180s	4.12844	0.43902	4.34594	0.0132021	4.45044	0.0218722	4.46688	0.286309	4.34817	0.302072
WT+TSA	1	14	MAQTPAFNKPKVEL	2	1572.83	600s	4.56775	0.0904444	4.27947	0.570253	4.80128	0.0727102	5.03814	0.432517	4.55967	0.577544
WT+TSA	1	14	MAQTPAFNKPKVEL	2	1572.83	1200s	4.24687	0.0981292	4.95134	0.366113	4.77661	0.23015	4.63045	0.110149	4.91511	0.527297
WT+TSA	1	14	MAQTPAFNKPKVEL	2	1572.83	1800s	4.6115	0.204731	4.91776	0.213796	5.0759	0.430744	4.83597	0.0650254	4.46353	0.210643
WT+TSA	1	14	MAQTPAFNKPKVEL	2	1572.83	2700s	4.71266	0.0356654	4.82371	0.318821	4.68674	0.247688	5.01641	0.177539	4.4209	0.0648283
WT+TSA	1	14	MAQTPAFNKPKVEL	2	1572.83	3600s	4.48833	0.088868	5.20757	0.0699516	4.5541	0.144435	4.70542	0.0585229	4.45336	0.248673
WT+TSA	1	14	MAQTPAFNKPKVEL	2	1572.83	7200s	4.90912	0.182268	4.70263	0.178327	4.90508	0.0248279	4.61638	0.224633	4.44612	0.648283
WT+TSA	1	14	MAQTPAFNKPKVEL	2	1572.83	10800s	4.66682	0.52375	4.62293	0.183056	4.79473	0.269954	4.57012	0.351531	4.31459	0.0480794
WT+TSA	1	14	MAQTPAFNKPKVEL	2	1572.83	14400s	4.69915	0.104041	4.56775	0.2402	4.72701	0.243156	4.67629	0.200988	4.51383	0.0394093
WT+TSA	15	28	HVHLDGAIKPETIL	2	1541.86	0s	0	0	0	0	0	0	0	0	0	0
WT+TSA	15	28	HVHLDGAIKPETIL	2	1541.86	10s	0.865784	0.0131024	1.0265	0.077812	1.22919	0.129687	1.34207	0.0727315	1.65045	0.0890426
WT+TSA	15	28	HVHLDGAIKPETIL	2	1541.86	30s	0.920427	0.010161	1.32222	0.158565	1.43226	0.125943	1.50278	0.0192525	1.67012	0.0189851
WT+TSA	15	28	HVHLDGAIKPETIL	2	1541.86	45s	1.00759	0.0307505	1.29556	0.107493	1.62379	0.0582922	1.64157	0.0272743	1.70907	0.0986689
WT+TSA	15	28	HVHLDGAIKPETIL	2	1541.86	60s	1.32505	0.405371	1.51848	0.309376	1.70926	0.138511	1.57123	0.0705924	1.7535	0.156694
WT+TSA	15	28	HVHLDGAIKPETIL	2	1541.86	180s	1.274	0.000534791	1.63779	0.079149	1.69508	0.0350288	1.67012	0.0120328	1.91006	0.227286
WT+TSA	15	28	HVHLDGAIKPETIL	2	1541.86	600s	1.58068	0.045992	1.64459	0.0534791	1.65197	0.136104	1.71115	0.10161	2.00365	0.19707
WT+TSA	15	28	HVHLDGAIKPETIL	2	1541.86	1200s	1.57728	0.058827	1.74253	0.091984	1.74537	0.00133698	1.80909	0.0727315	2.05999	0.00989363
WT+TSA	15	28	HVHLDGAIKPETIL	2	1541.86	1800s	1.65726	0.0291461	1.74934	0.022996	1.87602	0.215521	1.84501	0.000534791	2.33094	0.0267395
WT+TSA	15	28	HVHLDGAIKPETIL	2	1541.86	2700s	1.63287	0.0299483	1.81155	0.19707	1.95846	0.12835	1.87186	0.0213916	2.45138	0.0323548
WT+TSA	15	28	HVHLDGAIKPETIL	2	1541.86	3600s	1.69545	0.0671162	1.8713	0.0334244	1.99854	0.149207	2.0063	0.0537465	2.63706	0.0729989
WT+TSA	15	28	HVHLDGAIKPETIL	2	1541.86	7200s	1.85295	0.231564	1.91894	0.00508051	2.14432	0.1222	2.25021	0.0451898	2.94714	0.0328896
WT+TSA	15	28	HVHLDGAIKPETIL	2	1541.86	10800s	1.67163	0.00721967	1.98342	0.00909144	2.19443	0.110167	2.53136	0.00748707	3.10918	0.00909144
WT+TSA	15	28	HVHLDGAIKPETIL	2	1541.86	14400s	1.76277	0.0927862	2.08949	0.0617683	2.32735	0.0542812	2.64046	0.111504	3.21034	0.00240656
WT+TSA	29	45	YFGKKRGIALPADTVEE	2	1893	0s	0	0	0	0	0	0	0	0	0	0
WT+TSA	29	45	YFGKKRGIALPADTVEE	2	1893	10s	4.34731	0.110219	5.59064	0.476754	5.78788	0.499703	6.36658	0.236599	7.07326	0.164197
WT+TSA	29	45	YFGKKRGIALPADTVEE	2	1893	30s	4.82636	0.209125	6.14694	0.0908257	6.62278	0.163228	6.6413	0.108603	7.537	0.309971
WT+TSA	29	45	YFGKKRGIALPADTVEE	2	1893	45s	5.09833	0.272477	6.05437	0.400796	6.80883	0.23369	7.05429	0.291224	7.33496	0.50649
WT+TSA	29	45	YFGKKRGIALPADTVEE	2	1893	60s	5.4062	0.105371	6.54485	0.0801593	6.831	0.0866238	7.1976	0.187469	7.8252	0.0355545
WT+TSA	29	45	YFGKKRGIALPADTVEE	2	1893	180s	6.39857	0.00452512	7.16903	0.363626	7.55825	0.170015	7.67276	0.379787	8.5392	0.0355545
WT+TSA	29	45	YFGKKRGIALPADTVEE	2	1893	600s	7.1624	0.0795128	7.79458	0.0801593	8.0981	0.200398	8.52595	0.22367	9.49135	0.451866
WT+TSA	29	45	YFGKKRGIALPADTVEE	2	1893	1200s	7.50866	0.250498	7.88691	0.0122825	8.71565	0.15644	8.87243	0.266336	10.0017	0.206539
WT+TSA	29	45	YFGKKRGIALPADTVEE	2	1893	1800s	7.58088	0.180682	8.30745	0.148036	8.80135	0.255023	9.28451	0.123794	9.95966	0.616386
WT+TSA	29	45	YFGKKRGIALPADTVEE	2	1893	2700s	7.67801	0.150622	8.46401	0.373969	8.63245	0.649032	9.79967	0.361686	10.4961	0.170015
WT+TSA	29	45	YFGKKRGIALPADTVEE	2	1893	3600s	7.93925	0.0313526	8.61645	0.251467	8.9746	0.898883	9.43673	0.911166	10.5411	0.525237
WT+TSA	29	45	YFGKKRGIALPADTVEE	2	1893	7200s	8.24414	0.0352313	9.32177	0.316112	9.94023	0.140279	10.3432	0.28282	10.7397	0.108603
WT+TSA	29	45	YFGKKRGIALPADTVEE	2	1893	10800s	8.59428	0.718525	9.66826	0.246942	10.4833	0.0510692	10.3039	0.808381	10.356	0.935084
WT+TSA	29	45	YFGKKRGIALPADTVEE	2	1893	14400s	8.83495	0.155793	9.9928	0.146743	10.5164	0.225286	10.492	0.178419	10.7825	0.321607
WT+TSA	46	62	LRNIIGMDKPLSLPGFL	2	1883.07	0s	0	0	0	0	0	0	0	0	0	0
WT+TSA	46	62	LRNIIGMDKPLSLPGFL	2	1883.07	10s	1.90577	0.0573764	2.50171	0.201455	2.69177	0.0703817	2.80122	0.119088	3.13769	0.168049
WT+TSA	46	62	LRNIIGMDKPLSLPGFL	2	1883.07	30s	2.18688	0.0708917	2.87533	0.243786	2.98442	0.283822	2.93123	0.151474	3.44892	0.225171
WT+TSA	46	62	LRNIIGMDKPLSLPGFL	2	1883.07	45s	2.42868	0.106338	2.98262	0.239961	3.18619	0.0693617	3.18079	0.105573	3.54935	0.082112
WT+TSA	46	62	LRNIIGMDKPLSLPGFL	2	1883.07	60s	2.64921	0.348339	3.04447	0.369249	3.23272	0.0448811	3.1065	0.109143	3.85373	0.267757
WT+TSA	46	62	LRNIIGMDKPLSLPGFL	2	1883.07	180s	2.94529	0.0515113	3.22965	0.042586	3.51978	0.123933	3.70623	0.0540613	4.59158	0.0872121
WT+TSA	46	62	LRNIIGMDKPLSLPGFL	2	1883.07	600s	3.21108	0.0081602	3.81261	0.276937	3.94587	0.178759	4.38674	0.170344	5.64607	0.215225
WT+TSA	46	62	LRNIIGMDKPLSLPGFL	2	1883.07	1200s	3.42187	0.0930773	3.87537	0.0229506	4.57716	0.0453911	5.01334	0.081347	5.98615	0.257046
WT+TSA	46	62	LRNIIGMDKPLSLPGFL	2	1883.07	1800s	3.63681	0.0216755	4.15882	0.0867021	4.89091	0.0923123	5.34999	0.141783	6.24815	0.18692
WT+TSA	46	62	LRNIIGMDKPLSLPGFL	2	1883.07	2700s	3.7037	0.0504912	4.53947	0.101237	5.02777	0.19049	5.77735	0.227466	6.72545	0.171364
WT+TSA	46	62	LRNIIGMDKPLSLPGFL	2	1883.07	3600s	3.81875	0.0346808	4.73457	0.0716568	5.39093	0.260361	5.71478	0.532708	6.78874	0.0267757
WT+TSA	46	62	LRNIIGMDKPLSLPGFL	2	1883.07	7200s	4.36222	0.336098	5.39219	0.171364	5.9665	0.0971574	6.43712	0.142548	7.36034	0.236901
WT+TSA	46	62	LRNIIGMDKPLSLPGFL	2	1883.07	10800s	4.41956	0.179014	5.73371	0.161164	6.32893	0.0532963	6.7525	0.433511	7.64506	0.39628
WT+TSA	46	62	LRNIIGMDKPLSLPGFL	2	1883.07	14400s	4.75423	0.0688517	6.02997	0.0874671	6.64106	0.130053	6.99827	0.19712	8.07079	0.0461561
WT+TSA	63	74	AKFDYYMPVIAG	2	1373.67	0s	0	0	0	0	0	0	0	0	0	0
WT+TSA	63	74	AKFDYYMPVIAG	2	1373.67	10s	0.845395	0.0533627	0.784331	0.14135	0.732484	0.08758	0.764456	0.035032	0.852308	0.138906
WT+TSA	63	74	AKFDYYMPVIAG	2	1373.67	30s	0.818319	0.0346247	1.08015	0.328323	0.880536	0.224449	0.799885	0.095727	0.974437	0.239929
WT+TSA	63	74	AKFDYYMPVIAG	2	1373.67	45s	0.884568	0.0908388	1.02715	0.517333	0.98279	0.105096	0.862389	0.0896168	1.12047	0.0342173
WT+TSA	63	74	AKFDYYMPVIAG	2	1373.67	60s	0.888313	0.035032	1.05768	0.534442	1.19191	0.206119	0.91222	0.271702	1.07266	0.408978
WT+TSA	63	74	AKFDYYMPVIAG	2	1373.67	180s	0.866422	0.00570288	0.971268	0.0749522	0.877655	0.178826	1.02801	0.122612	1.28523	0.315288
WT+TSA	63	74	AKFDYYMPVIAG	2	1373.67	600s	0.849716	0.0301438	1.1729	0.217524	0.993447	0.205711	1.0836	0.122205	1.61907	0.432197
WT+TSA	63	74	AKFDYYMPVIAG	2	1373.67	1200s	0.892633	0.0272924	1.19565	0.449306	1.10089	0.0545848	1.31029	0.0272924	1.79852	0.237077
WT+TSA	63	74	AKFDYYMPVIAG	2	1373.67	1800s	0.989703	0.0334026	1.12739	0.00488819	1.31692	0.340544	1.47073	0.141757	2.1168	0.112836
WT+TSA	63	74	AKFDYYMPVIAG	2	1373.67	2700s	0.940448	0.0386981	1.42349	0.35032	1.65306	0.124241	1.58393	0.0916535	2.23288	0.061917
WT+TSA	63	74	AKFDYYMPVIAG	2	1373.67	3600s	1.00641	0.061917	1.44855	0.0109984	1.78671	0.192676	1.7003	0.079433	2.47138	0.102652
WT+TSA	63	74	AKFDYYMPVIAG	2	1373.67	7200s	1.45604	0.384945	1.68964	0.026885	1.92151	0.19675	1.98229	0.00325879	2.55894	0.160495
WT+TSA	63	74	AKFDYYMPVIAG	2	1373.67	10800s	1.30914	0.206526	1.90538	0.140535	2.17009	0.123019	2.42097	0.044401	2.53907	0.117724
WT+TSA	63	74	AKFDYYMPVIAG	2	1373.67	14400s	1.45229	0.078211	2.088	0.237484	2.19111	0.0867653	2.32678	0.206933	2.55174	0.0908388
WT+TSA	76	85	REAIKRIAYE	3	1247.7	0s	0	0	0	0	0	0	0	0	0	0
WT+TSA	76	85	REAIKRIAYE	3	1247.7	10s	0.458716	0.0332917	0.456076	0.06565	0.488857	0.0964526	0.435835	0.0189794	0.525378	0.056627
WT+TSA	76	85	REAIKRIAYE	3	1247.7	30s	0.461136	0.0385811	0.556179	0.159302	0.509537	0.120721	0.443975	0.000622275	0.488637	0.0364031
WT+TSA	76	85	REAIKRIAYE	3	1247.7	45s	0.518778	0.0472929	0.57664	0.236776	0.615141	0.108898	0.496337	0.0348474	0.542098	0.0584939
WT+TSA	76	85	REAIKRIAYE	3	1247.7	60s	0.441555	0.00466706	0.566739	0.253888	0.650342	0.0933413	0.432315	0.070006	0.57466	0.200995
WT+TSA	76	85	REAIKRIAYE	3	1247.7	180s	0.520318	0.0164903	0.538358	0.144679	0.477856	0.00560048	0.473896	0.0902299	0.58654	0.129433
WT+TSA	76	85	REAIKRIAYE	3	1247.7	600s	0.437815	0.0584939	0.516358	0.0102675	0.465976	0.0616052	0.454755	0.094897	0.658922	0.247354
WT+TSA	76	85	REAIKRIAYE	3	1247.7	1200s	0.488637	0.022713	0.532198	0.166459	0.460916	0.0152457	0.443755	0.00404479	0.557719	0.131611
WT+TSA	76	85	REAIKRIAYE	3	1247.7	1800s	0.480936	0.0205351	0.455635	0.0774733	0.57642	0.232731	0.448595	0.00280024	0.671023	0.0976972
WT+TSA	76	85	REAIKRIAYE	3	1247.7	2700s	0.449915	0.00715616	0.533298	0.263222	0.650782	0.204106	0.429235	0.0413813	0.58016	0.0793401
WT+TSA	76	85	REAIKRIAYE	3	1247.7	3600s	0.483796	0.0332917	0.57444	0.0351585	0.642862	0.238954	0.474556	0.0364031	0.798627	0.0460484
WT+TSA	76	85	REAIKRIAYE	3	1247.7	7200s	0.627461	0.295581	0.466636	0.0420036	0.58016	0.139078	0.420874	0.00840071	0.822828	0.250777
WT+TSA	76	85	REAIKRIAYE	3	1247.7	10800s	0.527798	0.195706	0.477196	0.0507154	0.460036	0.0924079	0.58742	0.155569	0.841749	0.056627
WT+TSA	76	85	REAIKRIAYE	3	1247.7	14400s	0.469936	0.0373365	0.482476	0.101742	0.491937	0.0224019	0.534178	0.119477	0.847249	0.0544491
WT+TSA	86	97	FVEMKAKEGVVY	2	1398.72	0s	0	0	0	0	0	0	0	0	0	0
WT+TSA	86	97	FVEMKAKEGVVY	2	1398.72	10s	2.29271	0.0580918	2.44637	0.286873	2.69562	0.312333	2.64085	0.0197225	3.15305	0.0362178
WT+TSA	86	97	FVEMKAKEGVVY	2	1398.72	30s	2.3201	0.0286873	2.92865	0.18073	2.98621	0.0627535	2.66951	0.199377	3.42563	0.164952
WT+TSA	86	97	FVEMKAKEGVVY	2	1398.72	45s	2.51737	0.140568	2.79806	0.569085	3.19514	0.467962	3.02221	0.0835518	3.49663	0.201528
WT+TSA	86	97	FVEMKAKEGVVY	2	1398.72	60s	2.9185	0.715032	3.11654	0.483023	3.04934	0.213721	2.89492	0.00107578	3.67869	0.0344248
WT+TSA	86	97	FVEMKAKEGVVY	2	1398.72	180s	2.47046	0.201887	3.24357	0.301934	3.2915	0.257827	3.60211	0.380824	4.1602	0.224837
WT+TSA	86	97	FVEMKAKEGVVY	2	1398.72	600s	2.73036	0.0301217	3.49587	0.00107577	3.90512	0.0290459	4.04255	0.00896478	4.75252	0.328828
WT+TSA	86	97	FVEMKAKEGVVY	2	1398.72	1200s	3.05949	0.0043031	3.8828	0.107936	4.27608	0.295479	4.31589	0.242767	5.29996	0.132679
WT+TSA	86	97	FVEMKAKEGVVY	2	1398.72	1800s	3.31787	0.0742285	3.94214	0.272888	4.56007	0.0616778	4.68939	0.0810417	5.78072	0.159932
WT+TSA	86	97	FVEMKAKEGVVY	2	1398.72	2700s	3.43197	0.0111163	4.27278	0.230574	4.63766	0.350703	4.78751	0.144512	5.98332	0.0498442
WT+TSA	86	97	FVEMKAKEGVVY	2	1398.72	3600s	3.55647	0.0810417	4.31538	0.00394451	5.00837	0.377238	4.96932	0.136265	5.87758	0.156346
WT+TSA	86	97	FVEMKAKEGVVY	2	1398.72	7200s	3.98093	0.319864	4.80983	0.0692082	5.49039	0.0498442	5.61286	0.0745871	6.02946	0.0132679
WT+TSA	86	97	FVEMKAKEGVVY	2	1398.72	10800s	3.85238	0.169614	5.17927	0.116901	5.6088	0.0975369	5.7797	0.263923	6.20189	0.302293
WT+TSA	86	97	FVEMKAKEGVVY	2	1398.72	14400s	4.07931	0.0207983	5.35803	0.347475	5.7328	0.0871378	5.97216	0.0247428	6.28759	0.290101
WT+TSA	98	108	VEVRYSPHLLA	3	1282.7	0s	0	0	0	0	0	0	0	0	0	0
WT+TSA	98	108	VEVRYSPHLLA	3	1282.7	10s	0.6263	0.0308389	0.602718	0.041238	0.606522	0.238105	0.539581	0.0652637	0.709975	0.0695668
WT+TSA	98	108	VEVRYSPHLLA	3	1282.7	30s	0.616411	0.0311975	0.818753	0.23416	0.707186	0.156705	0.559359	0.114749	0.625792	0.0329904
WT+TSA	98	108	VEVRYSPHLLA	3	1282.7	45s	0.722146	0.0207983	0.839546	0.319505	0.805315	0.178579	0.695776	0.0107577	0.7011	0.161725
WT+TSA	98	108	VEVRYSPHLLA	3	1282.7	60s	0.60069	0.0326318	0.784776	0.337435	0.869973	0.110088	0.522592	0.00896479	0.74446	0.244559
WT+TSA	98	108	VEVRYSPHLLA	3	1282.7	180s	0.690704	0.0207983	0.699072	0.151684	0.631878	0.00932338	0.653431	0.158139	0.8185	0.245994
WT+TSA	98	108	VEVRYSPHLLA	3	1282.7	600s	0.651656	0.0150608	0.752067	0.0839104	0.621228	0.0372935	0.619453	0.0871378	0.80785	0.360026
WT+TSA	98	108	VEVRYSPHLLA	3	1282.7	1200s	0.592829	0.112598	0.626553	0.052713	0.600183	0.0885721	0.665348	0.0251014	0.977484	0.56263
WT+TSA	98	108	VEVRYSPHLLA	3	1282.7	1800s	0.623764	0.0437482	0.645063	0.145588	0.75587	0.268585	0.575587	0.0917994	0.820021	0.22663
WT+TSA	98	108	VEVRYSPHLLA	3	1282.7	2700s	0.609818	0.0455411	0.620468	0.052713	0.899894	0.346041	0.553273	0.000717184	0.633146	0.00609606
WT+TSA	98	108	VEVRYSPHLLA	3	1282.7	3600s	0.606015	0.111881	0.801765	0.118335	0.872762	0.390865	0.644049	0.0143437	0.957199	0.00251014
WT+TSA	98	108	VEVRYSPHLLA	3	1282.7	7200s	0.918911	0.376521	0.63771	0.198301	0.787312	0.156705	0.482783	0.142002	0.859831	0.273605
WT+TSA	98	108	VEVRYSPHLLA	3	1282.7	10800s	0.653177	0.162801	0.657234	0.0874964	0.604747	0.128734	0.760434	0.272171	0.817739	0.221968
WT+TSA	98	108	VEVRYSPHLLA	3	1282.7	14400s	0.663827	0.137699	0.706172	0.0713597	0.617425	0.00824761	0.640245	0.107936	0.678026	0.0286873
WT+TSA	109	131	NSKVDPMPWNQTEGDVTPDDVVD	2	2557.13	0s	0	0	0	0	0	0	0	0	0	0
WT+TSA	109	131	NSKVDPMPWNQTEGDVTPDDVVD	2	2557.13	10s	5.16661	0.0149597	6.92217	0.456848	6.87742	0.608171	7.54262	0.304373	8.20884	0.216053
WT+TSA	109	131	NSKVDPMPWNQTEGDVTPDDVVD	2	2557.13	30s	5.97604	0.184408	7.43195	0.276755	7.87176	0.254891	7.63884	0.11191	8.7054	0.541428
WT+TSA	109	131	NSKVDPMPWNQTEGDVTPDDVVD	2	2557.13	45s	6.46609	0.311278	8.18239	0.992809	7.93258	0.228136	8.13113	0.422613	8.43688	0.558689
WT+TSA	109	131	NSKVDPMPWNQTEGDVTPDDVVD	2	2557.13	60s	6.82046	0.391255	7.76496	0.255179	7.93808	0.120829	8.27983	0.350403	8.98246	0.082854
WT+TSA	109	131	NSKVDPMPWNQTEGDVTPDDVVD	2	2557.13	180s	7.58351	0.0842924	8.35978	0.388666	8.93202	0.205984	8.83356	0.27618	9.53741	0.423476
WT+TSA	109	131	NSKVDPMPWNQTEGDVTPDDVVD	2	2557.13	600s	8.19724	0.113349	9.1332	0.233314	9.31629	0.238493	9.38118	0.43038	9.77664	0.297469
WT+TSA	109	131	NSKVDPMPWNQTEGDVTPDDVVD	2	2557.13	1200s	9.19057	0.867953	8.70377	0.403338	9.68388	0.018412	9.55307	0.327101	9.73575	0.768988
WT+TSA	109	131	NSKVDPMPWNQTEGDVTPDDVVD	2	2557.13	1800s	8.93405	0.0126582	9.21946	0.0503453	9.67106	0.1729	9.67655	0.00172612	10.0649	0.513522
WT+TSA	109	131	NSKVDPMPWNQTEGDVTPDDVVD	2	2557.13	2700s	9.01339	0.0863062	9.42308	0.273303	9.41332	0.640392	10.0212	0.22267	10.6263	0.0917723
WT+TSA	109	131	NSKVDPMPWNQTEGDVTPDDVVD	2	2557.13	3600s	9.17328	0.0195627	9.36511	0.197641	9.6261	0.772153	9.56955	1.06617	10.3641	0.177791
WT+TSA	109	131	NSKVDPMPWNQTEGDVTPDDVVD	2	2557.13	7200s	9.50018	0.11076	9.90154	0.316456	10.1922	0.0814155	10.4262	0.124569	10.6068	0.451381
WT+TSA	109	131	NSKVDPMPWNQTEGDVTPDDVVD	2	2557.13	10800s	9.42553	0.898735	10.0708	0.123706	10.6829	0.206272	10.3304	0.81358	10.7179	0.59465
WT+TSA	109	131	NSKVDPMPWNQTEGDVTPDDVVD	2	2557.13	14400s	9.68306	0.109321	10.3881	0.188723	10.5541	0.301496	10.6483	0.366226	11.3054	0.115363
WT+TSA	132	144	LVNQGLQEGEQAF	2	1431.7	0s	0	0	0	0	0	0	0	0	0	0
WT+TSA	132	144	LVNQGLQEGEQAF	2	1431.7	10s	1.2278	0.0391004	1.22998	0.0149199	1.37986	0.471778	1.28437	0.111385	1.56358	0.24695
WT+TSA	132	144	LVNQGLQEGEQAF	2	1431.7	30s	1.20997	0.0607086	1.60178	0.437307	1.39805	0.288108	1.39914	0.220712	1.5463	0.0892622
WT+TSA	132	144	LVNQGLQEGEQAF	2	1431.7	45s	1.41315	0.043988	1.61851	0.507791	1.70327	0.409526	1.52683	0.0349846	1.72255	0.449655
WT+TSA	132	144	LVNQGLQEGEQAF	2	1431.7	60s	1.3262	0.0362708	1.66817	0.668051	1.87316	0.196531	1.2378	0.0830884	1.68345	0.432934
WT+TSA	132	144	LVNQGLQEGEQAF	2	1431.7	180s	1.32238	0.0391004	1.48409	0.345987	1.42716	0.126562	1.53629	0.117301	2.29698	0.522711
WT+TSA	132	144	LVNQGLQEGEQAF	2	1431.7	600s	1.24199	0.0262384	1.7884	0.401294	1.57686	0.191644	1.74529	0.196274	2.93653	0.580847
WT+TSA	132	144	LVNQGLQEGEQAF	2	1431.7	1200s	1.41697	0.140967	1.79004	0.366567	1.81077	0.0398721	2.27497	0.0583934	3.23793	0.133507
WT+TSA	132	144	LVNQGLQEGEQAF	2	1431.7	1800s	1.42934	0.0560782	1.82351	0.183412	2.14383	0.329267	2.49125	0.0144054	3.58499	0.0753712
WT+TSA	132	144	LVNQGLQEGEQAF	2	1431.7	2700s	1.37586	0.0339556	2.21786	0.360393	2.8263	0.535058	2.75572	0.0149199	3.61373	0.0434735
WT+TSA	132	144	LVNQGLQEGEQAF	2	1431.7	3600s	1.48955	0.131964	2.33554	0.050419	2.89069	0.518081	2.97836	0.0787153	4.10994	0.34856
WT+TSA	132	144	LVNQGLQEGEQAF	2	1431.7	7200s	2.20221	0.7586	2.6344	0.163347	3.22538	0.253638	3.38381	0.0445025	4.31839	0.218396
WT+TSA	132	144	LVNQGLQEGEQAF	2	1431.7	10800s	2.0356	0.330553	2.90415	0.105468	3.3718	0.123218	3.76834	0.197303	4.51884	0.0614803
WT+TSA	132	144	LVNQGLQEGEQAF	2	1431.7	14400s	2.0034	0.131192	3.22465	0.189328	3.43911	0.0764002	3.7165	0.200132	4.69783	0.144826
WT+TSA	145	152	GIKVRSIL	2	884.581	0s	0	0	0	0	0	0	0	0	0	0
WT+TSA	145	152	GIKVRSIL	2	884.581	10s	0.200034	0.0180405	0.18307	0.00287881	0.209126	0.105364	0.155657	0.02898	0.24631	0.0232224
WT+TSA	145	152	GIKVRSIL	2	884.581	30s	0.20017	0.0642933	0.299644	0.0898188	0.247939	0.057768	0.199627	0.0213032	0.207498	0.0132425
WT+TSA	145	152	GIKVRSIL	2	884.581	45s	0.244003	0.0199597	0.298558	0.158142	0.294351	0.0846369	0.219169	0.0228385	0.265717	0.1259
WT+TSA	145	152	GIKVRSIL	2	884.581	60s	0.19732	0.0291719	0.339813	0.202668	0.349177	0.0600711	0.16	0.0178486	0.275081	0.0854046
WT+TSA	145	152	GIKVRSIL	2	884.581	180s	0.214555	0.0136264	0.242375	0.0932733	0.235861	0.0249497	0.202477	0.0541216	0.341849	0.0930814
WT+TSA	145	152	GIKVRSIL	2	884.581	600s	0.191484	0.0136263	0.319593	0.0869399	0.234368	0.0454851	0.178592	0.0617984	0.38704	0.209193
WT+TSA	145	152	GIKVRSIL	2	884.581	1200s	0.210619	0.0287881	0.266802	0.0967279	0.204648	0.0291719	0.208448	0.050667	0.295165	0.0865561
WT+TSA	145	152	GIKVRSIL	2	884.581	1800s	0.217812	0.0282123	0.251467	0.0619903	0.304665	0.136455	0.177506	0.0111314	0.404682	0.0978794
WT+TSA	145	152	GIKVRSIL	2	884.581	2700s	0.181578	0.00690913	0.3257	0.139718	0.384326	0.220325	0.190806	0.00882834	0.366955	0.0234143
WT+TSA	145	152	GIKVRSIL	2	884.581	3600s	0.201255	0.0305153	0.337506	0.0366568	0.390025	0.224163	0.273181	0.0370406	0.563868	0.0117071
WT+TSA	145	152	GIKVRSIL	2	884.581	7200s	0.355284	0.186547	0.267617	0.0568084	0.334249	0.0642933	0.247939	0.0366568	0.645021	0.134152
WT+TSA	145	152	GIKVRSIL	2	884.581	10800s	0.242103	0.0729298	0.280645	0.0403033	0.287294	0.0546973	0.423953	0.140486	0.716675	0.104213
WT+TSA	145	152	GIKVRSIL	2	884.581	14400s	0.188906	0.0925056	0.290687	0.0621822	0.29883	0.0314749	0.395182	0.0821419	0.708668	0.0383841
WT+TSA	155	163	MRHQPSWSL	2	1140.55	0s	0	0	0	0	0	0	0	0	0	0
WT+TSA	155	163	MRHQPSWSL	2	1140.55	10s	0.759196	0.0581386	1.0701	0.236644	1.24425	0.0411937	1.49918	0.108973	1.89396	0.0882304
WT+TSA	155	163	MRHQPSWSL	2	1140.55	30s	0.850712	0.0771286	1.32895	0.0826795	1.56838	0.121536	1.75968	0.0613523	2.02555	0.0546327
WT+TSA	155	163	MRHQPSWSL	2	1140.55	45s	0.928181	0.0598915	1.50496	0.149875	1.74522	0.0175292	1.91462	0.0654424	1.97742	0.059015
WT+TSA	155	163	MRHQPSWSL	2	1140.55	60s	1.52149	0.747037	1.59627	0.1452	1.76299	0.0864775	1.92825	0.0870618	2.12017	0.0406094
WT+TSA	155	163	MRHQPSWSL	2	1140.55	180s	1.44134	0.0458681	1.96833	0.108681	2.00923	0.0140234	1.99746	0.108389	2.23255	0.0581386
WT+TSA	155	163	MRHQPSWSL	2	1140.55	600s	1.9045	0.049374	2.04787	0.00788815	2.03031	0.139649	2.10674	0.118614	2.62444	0.0116861
WT+TSA	155	163	MRHQPSWSL	2	1140.55	1200s	1.90821	0.0207429	2.07968	0.0967029	2.18669	0.0324291	2.26251	0.0835559	3.06901	0.114524
WT+TSA	155	163	MRHQPSWSL	2	1140.55	1800s	2.02473	0.0365192	2.05696	0.0838481	2.21293	0.0841403	2.38398	0.0461603	3.1316	0.129424
WT+TSA	155	163	MRHQPSWSL	2	1140.55	2700s	2.02555	0.034182	2.13071	0.0631052	2.2309	0.111311	2.59903	0.0756678	3.3981	0.0125626
WT+TSA	155	163	MRHQPSWSL	2	1140.55	3600s	2.01378	0.00409015	2.17264	0.0604758	2.33646	0.108097	2.60068	0.196035	3.37145	0.0648581
WT+TSA	155	163	MRHQPSWSL	2	1140.55	7200s	2.08381	0.105467	2.35547	0.0964107	2.67443	0.0409015	3.08802	0.059015	3.55861	0.121536
WT+TSA	155	163	MRHQPSWSL	2	1140.55	10800s	2.09517	0.148414	2.49181	0.0730384	2.95477	0.0248331	3.24192	0.25505	3.68897	0.172078
WT+TSA	155	163	MRHQPSWSL	2	1140.55	14400s	2.10943	0.0335977	2.67609	0.140818	3.10599	0.0289232	3.42165	0.0715776	3.89183	0.0505426
WT+TSA	167	179	ELCKKYNQKTVVA	2	1522.82	0s	0	0	0	0	0	0	0	0	0	0
WT+TSA	167	179	ELCKKYNQKTVVA	2	1522.82	10s	1.82655	0.138471	2.30875	0.266053	2.368	0.309133	2.68986	0.0745612	3.03516	0.0762181
WT+TSA	167	179	ELCKKYNQKTVVA	2	1522.82	30s	2.00179	0.223447	2.59563	0.24049	2.8092	0.230075	2.80619	0.0601224	3.38514	0.195753
WT+TSA	167	179	ELCKKYNQKTVVA	2	1522.82	45s	2.17419	0.218713	2.75481	0.306056	2.97641	0.147466	3.06796	0.156224	3.27517	0.220607
WT+TSA	167	179	ELCKKYNQKTVVA	2	1522.82	60s	2.37821	0.345349	2.82242	0.26487	2.99633	0.0894735	3.07884	0.0821357	3.53092	0.0482873
WT+TSA	167	179	ELCKKYNQKTVVA	2	1522.82	180s	2.63965	0.132317	3.14144	0.232205	3.29107	0.0987049	3.42614	0.164271	3.96743	0.0648564
WT+TSA	167	179	ELCKKYNQKTVVA	2	1522.82	600s	3.03951	0.186521	3.43183	0.0667501	3.66432	0.193386	3.94316	0.161194	4.85049	0.173266
WT+TSA	167	179	ELCKKYNQKTVVA	2	1522.82	1200s	3.26864	0.207588	3.52104	0.0385825	4.07455	0.206878	4.31724	0.0160958	5.28633	0.182261
WT+TSA	167	179	ELCKKYNQKTVVA	2	1522.82	1800s	3.35015	0.186521	3.76909	0.0745612	4.19924	0.090657	4.72245	0.0726676	5.49254	0.286883
WT+TSA	167	179	ELCKKYNQKTVVA	2	1522.82	2700s	3.36539	0.120955	3.84274	0.162141	4.28745	0.476245	5.20315	0.146045	5.83867	0.0904203
WT+TSA	167	179	ELCKKYNQKTVVA	2	1522.82	3600s	3.55268	0.138708	4.09229	0.293511	4.65249	0.448078	5.49689	0.146282	5.69941	0.10983
WT+TSA	167	179	ELCKKYNQKTVVA	2	1522.82	7200s	3.54096	0.156697	4.81585	0.279072	5.36282	0.101072	5.73908	0.147939	5.89558	0.356
WT+TSA	167	179	ELCKKYNQKTVVA	2	1522.82	10800s	3.6603	0.0726676	5.17001	0.199067	5.77272	0.160958	5.81139	0.431035	5.80938	0.416833
WT+TSA	167	179	ELCKKYNQKTVVA	2	1522.82	14400s	4.19405	0.166165	5.43747	0.192439	5.86662	0.169716	6.00303	0.0624894	6.10831	0.0371623
WT+TSA	180	200	MDLAGDETIEGSSLFPGHVEA	2	2173.98	0s	0	0	0	0	0	0	0	0	0	0
WT+TSA	180	200	MDLAGDETIEGSSLFPGHVEA	2	2173.98	10s	4.37091	0.0549247	4.31867	0.0959091	4.28633	0.146652	4.34942	0.113753	4.78176	0.227784
WT+TSA	180	200	MDLAGDETIEGSSLFPGHVEA	2	2173.98	30s	4.36697	0.138009	4.6619	0.390049	4.58737	0.349901	4.41645	0.0535307	4.93139	0.0992548
WT+TSA	180	200	MDLAGDETIEGSSLFPGHVEA	2	2173.98	45s	4.51916	0.106225	4.03714	0.251483	4.81311	0.130481	4.70448	0.176484	4.9379	0.0722107
WT+TSA	180	200	MDLAGDETIEGSSLFPGHVEA	2	2173.98	60s	4.61557	0.301668	4.70172	0.643205	4.79931	0.26375	4.50379	0.150276	5.24229	0.263471
WT+TSA	180	200	MDLAGDETIEGSSLFPGHVEA	2	2173.98	180s	4.44898	0.068865	4.73957	0.0844781	4.84228	0.231409	5.01971	0.0384752	6.05236	0.475642
WT+TSA	180	200	MDLAGDETIEGSSLFPGHVEA	2	2173.98	600s	4.5787	0.0181224	5.19261	0.210498	5.25215	0.187636	5.55694	0.21942	6.79619	0.180945
WT+TSA	180	200	MDLAGDETIEGSSLFPGHVEA	2	2173.98	1200s	4.82493	0.276575	5.63303	0.760303	5.72944	0.0178436	6.00248	0.122396	7.33972	0.162265
WT+TSA	180	200	MDLAGDETIEGSSLFPGHVEA	2	2173.98	1800s	4.79871	0.0850357	5.37122	0.00920058	6.01786	0.252319	6.28105	0.11208	7.7139	0.176205
WT+TSA	180	200	MDLAGDETIEGSSLFPGHVEA	2	2173.98	2700s	4.82868	0.000278806	5.82367	0.0825265	6.14226	0.0234197	6.64202	0.117377	8.05063	0.0295534
WT+TSA	180	200	MDLAGDETIEGSSLFPGHVEA	2	2173.98	3600s	5.07708	0.0253713	5.8771	0.0549247	6.44764	0.115704	6.73882	0.48791	8.31125	0.245907
WT+TSA	180	200	MDLAGDETIEGSSLFPGHVEA	2	2173.98	7200s	5.78582	0.61616	6.42852	0.0986972	7.09625	0.0822477	7.6035	0.0618948	8.9019	0.11208
WT+TSA	180	200	MDLAGDETIEGSSLFPGHVEA	2	2173.98	10800s	5.47768	0.255107	6.69624	0.152785	7.5552	0.127414	7.95383	0.183175	9.2337	0.291909
WT+TSA	180	200	MDLAGDETIEGSSLFPGHVEA	2	2173.98	14400s	5.85186	0.0192376	7.11852	0.131596	7.68887	0.159756	8.21761	0.215517	9.54676	0.0348507
WT+TSA	201	229	YEGAVKNGIHRTVHAGEVGSPEVVREAVD	4	3074.55	0s	0	0	0	0	0	0	0	0	0	0
WT+TSA	201	229	YEGAVKNGIHRTVHAGEVGSPEVVREAVD	4	3074.55	10s	8.09608	0.254778	9.06177	0.513846	9.30076	0.282229	9.68715	0.300244	11.2206	0.331126
WT+TSA	201	229	YEGAVKNGIHRTVHAGEVGSPEVVREAVD	4	3074.55	30s	8.5401	0.186151	10.1821	0.561027	10.6243	0.668257	10.0632	0.104656	11.9685	0.362866
WT+TSA	201	229	YEGAVKNGIHRTVHAGEVGSPEVVREAVD	4	3074.55	45s	9.04054	0.34142	10.2549	0.609066	11.3729	0.294239	11.2012	0.578184	12.0534	0.356004
WT+TSA	201	229	YEGAVKNGIHRTVHAGEVGSPEVVREAVD	4	3074.55	60s	10.8536	3.0805	10.8506	1.17181	11.6852	0.109804	10.9567	0.343994	12.7935	0.422915
WT+TSA	201	229	YEGAVKNGIHRTVHAGEVGSPEVVREAVD	4	3074.55	180s	9.8479	0.0488969	11.5724	0.391175	12.1675	0.144975	12.5375	0.0317401	14.3196	0.506983
WT+TSA	201	229	YEGAVKNGIHRTVHAGEVGSPEVVREAVD	4	3074.55	600s	10.9488	0.609066	11.8308	0.670831	13.3273	0.304533	13.7871	0.457229	15.3751	0.302818
WT+TSA	201	229	YEGAVKNGIHRTVHAGEVGSPEVVREAVD	4	3074.55	1200s	12.0043	0.384312	12.825	0.426346	14.3536	0.289092	14.1243	0.314827	16.086	1.30306
WT+TSA	201	229	YEGAVKNGIHRTVHAGEVGSPEVVREAVD	4	3074.55	1800s	12.6455	0.124387	13.4935	0.601346	14.8261	0.317401	14.2044	0.259926	15.6202	0.0420342
WT+TSA	201	229	YEGAVKNGIHRTVHAGEVGSPEVVREAVD	4	3074.55	2700s	12.8669	0.233332	13.801	0.351714	14.8916	0.185293	14.632	0.286519	16.0387	0.433209
WT+TSA	201	229	YEGAVKNGIHRTVHAGEVGSPEVVREAVD	4	3074.55	3600s	13.1793	0.318259	14.4828	0.478675	15.1998	0.37745	13.8817	1.41973	16.6592	0.614213
WT+TSA	201	229	YEGAVKNGIHRTVHAGEVGSPEVVREAVD	4	3074.55	7200s	14.3469	1.23357	15.0785	0.156127	15.437	0.48468	14.9147	0.329411	17.8111	0.223896
WT+TSA	201	229	YEGAVKNGIHRTVHAGEVGSPEVVREAVD	4	3074.55	10800s	13.5183	0.967644	15.0803	0.227328	15.5243	0.0952203	15.9325	0.161274	18.6167	0.0351714
WT+TSA	201	229	YEGAVKNGIHRTVHAGEVGSPEVVREAVD	4	3074.55	14400s	14.6399	0.127818	15.4558	0.315685	15.8306	0.15098	16.2516	0.64338	19.2014	0.213602
WT+TSA	230	248	ILKTERVGHGYHTIEDEAL	3	2180.12	0s	0	0	0	0	0	0	0	0	0	0
WT+TSA	230	248	ILKTERVGHGYHTIEDEAL	3	2180.12	10s	3.22847	0.0330372	3.9646	0.33698	3.7611	0.314955	3.90541	0.185743	4.2335	0.166654
WT+TSA	230	248	ILKTERVGHGYHTIEDEAL	3	2180.12	30s	3.60795	0.152705	4.23558	0.282652	4.2117	0.245944	3.80574	0.0198223	4.2226	0.185008
WT+TSA	230	248	ILKTERVGHGYHTIEDEAL	3	2180.12	45s	3.86388	0.198958	4.41364	0.483078	4.30566	0.0381764	4.15252	0.425079	4.20495	0.118934
WT+TSA	230	248	ILKTERVGHGYHTIEDEAL	3	2180.12	60s	4.06219	0.439762	4.28801	0.40232	4.34252	0.0168857	4.0191	0.173262	4.45777	0.253285
WT+TSA	230	248	ILKTERVGHGYHTIEDEAL	3	2180.12	180s	4.2117	0.134351	4.32279	0.0565304	4.29113	0.0748844	4.30203	0.0668086	4.96444	0.150503
WT+TSA	230	248	ILKTERVGHGYHTIEDEAL	3	2180.12	600s	4.14473	0.154174	4.42662	0.0741502	4.45206	0.189413	4.70851	0.19235	5.87967	0.0557962
WT+TSA	230	248	ILKTERVGHGYHTIEDEAL	3	2180.12	1200s	4.15719	0.176199	4.48009	0.522722	4.85386	0.0176199	5.06567	0.0220248	6.71962	0.0352397
WT+TSA	230	248	ILKTERVGHGYHTIEDEAL	3	2180.12	1800s	4.31189	0.0880993	4.58288	0.00587328	5.17521	0.181338	5.42387	0.036708	7.00514	0.237868
WT+TSA	230	248	ILKTERVGHGYHTIEDEAL	3	2180.12	2700s	4.35602	0.0242273	4.92914	0.269437	5.36261	0.149769	6.08576	0.291462	7.66807	0.213641
WT+TSA	230	248	ILKTERVGHGYHTIEDEAL	3	2180.12	3600s	4.41416	0.0418472	5.11343	0.0646061	5.68914	0.128478	5.99855	0.724617	7.64367	0.154174
WT+TSA	230	248	ILKTERVGHGYHTIEDEAL	3	2180.12	7200s	4.85283	0.56824	5.83242	0.169591	6.59918	0.113061	7.28132	0.00587328	7.99823	0.316423
WT+TSA	230	248	ILKTERVGHGYHTIEDEAL	3	2180.12	10800s	4.6649	0.336246	6.31833	0.106453	7.25017	0.0161515	7.63069	0.472065	8.12802	0.463255
WT+TSA	230	248	ILKTERVGHGYHTIEDEAL	3	2180.12	14400s	5.10253	0.0301006	6.86861	0.244475	7.62446	0.0917701	7.80616	0.295867	8.589	0.022759
WT+TSA	253	259	LKENMHF	2	917.443	0s	0	0	0	0	0	0	0	0	0	0
WT+TSA	253	259	LKENMHF	2	917.443	10s	0.636558	0.0486342	0.640301	0.114142	0.627434	0.0410248	0.626733	0.0453258	0.799382	0.136639
WT+TSA	253	259	LKENMHF	2	917.443	30s	0.633751	0.00760943	0.835644	0.229606	0.763121	0.240855	0.632581	0.04698	0.849914	0.101569
WT+TSA	253	259	LKENMHF	2	917.443	45s	0.719842	0.0380472	0.812132	0.294287	0.879391	0.0506193	0.780433	0.181303	0.866524	0.0449949
WT+TSA	253	259	LKENMHF	2	917.443	60s	0.7678	0.198507	0.846873	0.351357	0.961739	0.098261	0.71259	0.14491	0.99566	0.204462
WT+TSA	253	259	LKENMHF	2	917.443	180s	0.722883	0.0185273	0.82535	0.0496268	0.839387	0.0456566	0.864652	0.0403631	1.15685	0.116788
WT+TSA	253	259	LKENMHF	2	917.443	600s	0.705103	0.0463183	0.991215	0.0817187	0.952381	0.202146	1.01461	0.12936	1.32973	0.138955
WT+TSA	253	259	LKENMHF	2	917.443	1200s	0.829093	0.0999152	1.00549	0.197184	1.04783	0.0698083	1.00876	0.0496268	1.39781	0.104878
WT+TSA	253	259	LKENMHF	2	917.443	1800s	0.845469	0.0582287	0.976477	0.010587	1.18913	0.202146	1.12363	0.0420173	1.5115	0.0592213
WT+TSA	253	259	LKENMHF	2	917.443	2700s	0.880327	0.0393706	1.07707	0.209094	1.20457	0.0406939	1.18983	0.172701	1.66778	0.0453258
WT+TSA	253	259	LKENMHF	2	917.443	3600s	0.92384	0.0446641	1.14468	0.00628606	1.24528	0.00827113	1.0883	0.377163	1.75714	0.0605446
WT+TSA	253	259	LKENMHF	2	917.443	7200s	1.12784	0.263022	1.19194	0.0168731	1.3571	0.16046	1.39219	0.00496268	1.97097	0.0651765
WT+TSA	253	259	LKENMHF	2	917.443	10800s	0.959633	0.209756	1.25861	0.0330845	1.4322	0.0820496	1.59338	0.124067	2.01004	0.217034
WT+TSA	253	259	LKENMHF	2	917.443	14400s	1.06771	0.0344079	1.35359	0.111826	1.53396	0.0737784	1.74194	0.170716	2.17075	0.0254751
WT+TSA	260	267	EVCPWSSY	1	969.39	0s	0	0	0	0	0	0	0	0	0	0
WT+TSA	260	267	EVCPWSSY	1	969.39	10s	0.357445	0.00724283	0.347121	0.0563331	0.419065	0.14957	0.388499	0.0355243	0.565229	0.0277067
WT+TSA	260	267	EVCPWSSY	1	969.39	30s	0.364111	0.000574828	0.476051	0.160032	0.433047	0.0886384	0.511088	0.039893	0.671154	0.160952
WT+TSA	260	267	EVCPWSSY	1	969.39	45s	0.414675	0.00586324	0.462719	0.174288	0.541492	0.157848	0.440038	0.0523093	0.671154	0.160952
WT+TSA	260	267	EVCPWSSY	1	969.39	60s	0.444509	0.0820854	0.481742	0.197511	0.607014	0.0753024	0.410936	0.0212686	0.75578	0.128187
WT+TSA	260	267	EVCPWSSY	1	969.39	180s	0.403213	0.0158652	0.59799	0.0827752	0.516535	0.0174748	0.598641	0.0636909	1.1559	0.15003
WT+TSA	260	267	EVCPWSSY	1	969.39	600s	0.42256	0.0119564	0.763584	0.00425372	0.724401	0.0283965	0.961451	0.141982	1.59505	0.0895581
WT+TSA	260	267	EVCPWSSY	1	969.39	1200s	0.483855	0.00988703	0.778705	0.127497	0.951127	0.0439168	1.28134	0.0446066	1.65366	0.174977
WT+TSA	260	267	EVCPWSSY	1	969.39	1800s	0.455972	0.0221883	0.855364	0.0262121	1.20468	0.0962261	1.381	0.0105768	1.67854	0.0420774
WT+TSA	260	267	EVCPWSSY	1	969.39	2700s	0.51621	0.0193142	1.11428	0.177392	1.44718	0.139108	1.45327	0.0571379	1.61586	0.00701289
WT+TSA	260	267	EVCPWSSY	1	969.39	3600s	0.587666	0.05001	1.21695	0.00574828	1.49945	0.127267	1.52123	0.0677147	1.76397	0.0543787
WT+TSA	260	267	EVCPWSSY	1	969.39	7200s	0.97584	0.237519	1.4175	0.0256373	1.59635	0.0670249	1.50652	0.0340298	1.84527	0.0794412
WT+TSA	260	267	EVCPWSSY	1	969.39	10800s	0.979661	0.119219	1.48116	0.0257523	1.57765	0.0594372	1.64512	0.0417325	1.92063	0.0813956
WT+TSA	260	267	EVCPWSSY	1	969.39	14400s	1.09721	0.0426522	1.52603	0.0669099	1.55237	0.00505848	1.62464	0.0989853	1.9681	0.0160952
WT+TSA	268	290	LTGAWDPKTTHAVVRFKNDKANY	4	2631.36	0s	0	0	0	0	0	0	0	0	0	0
WT+TSA	268	290	LTGAWDPKTTHAVVRFKNDKANY	4	2631.36	10s	3.6119	0.0732522	3.4723	0.276036	3.57274	0.20189	4.07681	0.4145	4.87967	0.297475
WT+TSA	268	290	LTGAWDPKTTHAVVRFKNDKANY	4		30s	3.67001	0.00714655	4.21199	0.712869	4.15324	0.410033	3.82541	0.221543	5.25488	0.41718
WT+TSA	268	290	LTGAWDPKTTHAVVRFKNDKANY	4	2631.36	45s	3.83109	0.233156	4.41918	0.821854	4.81587	0.437726	4.49371	0.130425	5.29088	0.0214397
WT+TSA	268	290	LTGAWDPKTTHAVVRFKNDKANY	4	2631.36	60s	4.51519	1.28281	4.42107	0.845973	5.00853	0.18849	4.49624	0.0607457	5.69895	0.671776
WT+TSA	268	290	LTGAWDPKTTHAVVRFKNDKANY	4	2631.36	180s	4.08881	0.263529	4.71101	0.176877	5.07043	0.174197	5.36921	0.133998	6.86501	0.936198
WT+TSA	268	290	LTGAWDPKTTHAVVRFKNDKANY	4	2631.36	600s	4.48424	0.22065	5.4507	0.290329	5.74064	0.460953	5.92066	0.392167	7.36087	0.242089
WT+TSA	268	290	LTGAWDPKTTHAVVRFKNDKANY	4	2631.36	1200s	5.4387	0.42522	5.86318	0.389487	6.14238	0.119705	6.32493	0.297475	7.50805	0.803987
WT+TSA	268	290	LTGAWDPKTTHAVVRFKNDKANY	4	2631.36	1800s	5.31931	0.00267996	5.45765	0.40914	6.73236	0.343035	6.58139	0.161691	7.46068	0.243876
WT+TSA	268	290	LTGAWDPKTTHAVVRFKNDKANY	4	2631.36	2700s	5.35974	0.0884386	6.1089	0.261743	6.73426	0.470779	6.79616	0.261743	7.87316	0.153651
WT+TSA	268	290	LTGAWDPKTTHAVVRFKNDKANY	4	2631.36	3600s	5.52839	0.262636	6.36978	0.41986	6.90733	0.267102	6.31925	1.10057	8.19279	0.105412
WT+TSA	268	290	LTGAWDPKTTHAVVRFKNDKANY	4	2631.36	7200s	6.37104	1.01124	6.55612	0.247449	7.1739	0.177771	7.26233	0.0276929	9.11945	0.129531
WT+TSA	268	290	LTGAWDPKTTHAVVRFKNDKANY	4	2631.36	10800s	5.89413	0.962105	6.53338	0.0133998	7.50111	0.336781	7.67924	0.302835	9.47382	0.934412
WT+TSA	268	290	LTGAWDPKTTHAVVRFKNDKANY	4	2631.36	14400s	6.07858	0.0527058	6.96545	0.181344	7.47268	0.0750388	7.85484	0.561898	9.94125	0.192957
WT+TSA	291	300	SLNTDDPLIF	1	1133.56	0s	0	0	0	0	0	0	0	0	0	0
WT+TSA	291	300	SLNTDDPLIF	1	1133.56	10s	0.656643	0.0231214	0.669253	0.0911255	0.690838	0.0681552	0.655361	0.0246326	0.778889	0.0808493
WT+TSA	291	300	SLNTDDPLIF	1	1133.56	30s	0.682076	0.0309797	0.82986	0.195247	0.755808	0.162454	0.688701	0.0488118	0.758479	0.042616
WT+TSA	291	300	SLNTDDPLIF	1	1133.56	45s	0.751854	0.0550078	0.801222	0.18618	0.843752	0.124523	0.785835	0.0531943	0.764463	0.084325
WT+TSA	291	300	SLNTDDPLIF	1	1133.56	60s	0.67139	0.00982282	0.856041	0.290604	0.92817	0.0949035	0.667009	0.0592391	0.849843	0.216555
WT+TSA	291	300	SLNTDDPLIF	1	1133.56	180s	0.738176	0.0172277	0.754846	0.109713	0.74213	0.0693642	0.751747	0.051532	0.974012	0.3305
WT+TSA	291	300	SLNTDDPLIF	1	1133.56	600s	0.722361	0.0362689	0.866192	0.168348	0.711462	0.102762	0.737856	0.138577	0.91524	0.31841
WT+TSA	291	300	SLNTDDPLIF	1	1133.56	1200s	0.67342	0.0096717	0.748435	0.123919	0.720545	0.00589369	0.736573	0.0581813	0.753778	0.132381
WT+TSA	291	300	SLNTDDPLIF	1	1133.56	1800s	0.704195	0.0102762	0.710179	0.114851	0.813404	0.239072	0.68261	0.00574257	0.897288	0.0844765
WT+TSA	291	300	SLNTDDPLIF	1	1133.56	2700s	0.657285	0.0297707	0.840546	0.205524	0.927956	0.208244	0.645637	0.0256904	0.76254	0.0553098
WT+TSA	291	300	SLNTDDPLIF	1	1133.56	3600s	0.698745	0.0406513	0.824945	0.0670974	0.897288	0.221996	0.723643	0.0160187	0.966746	0.0672488
WT+TSA	291	300	SLNTDDPLIF	1	1133.56	7200s	0.947511	0.422381	0.71456	0.0757112	0.817358	0.178473	0.602253	0.0480562	0.921438	0.257962
WT+TSA	291	300	SLNTDDPLIF	1	1133.56	10800s	0.610908	0.0587858	0.67684	0.0223658	0.680366	0.127697	0.826334	0.181193	0.861811	0.143111
WT+TSA	291	300	SLNTDDPLIF	1	1133.56	14400s	0.67171	0.103668	0.741702	0.124674	0.687525	0.0136008	0.731017	0.18482	0.750679	0.00498706
WT+TSA	301	320	KSTLDTDYQMTKKDMGFTEE	3	2367.06	0s	0	0	0	0	0	0	0	0	0	0
WT+TSA	301	320	KSTLDTDYQMTKKDMGFTEE	3	2367.06	10s	4.1892	0.0834049	4.53456	0.353637	4.7615	0.156134	4.9389	0.212849	5.87827	0.282909
WT+TSA	301	320	KSTLDTDYQMTKKDMGFTEE	3	2367.06	30s	4.31045	0.0360309	5.03161	0.458727	5.28073	0.508103	5.36353	0.030693	6.82	0.342961
WT+TSA	301	320	KSTLDTDYQMTKKDMGFTEE	3	2367.06	45s	4.51097	0.0253551	4.67374	0.239539	5.5171	0.219855	5.90587	0.00100086	6.93442	0.0930799
WT+TSA	301	320	KSTLDTDYQMTKKDMGFTEE	3	2367.06	60s	4.61878	0.201173	5.15027	0.391002	5.74593	0.25989	6.11724	0.00834049	7.50484	0.161138
WT+TSA	301	320	KSTLDTDYQMTKKDMGFTEE	3	2367.06	180s	4.99316	0.107426	6.17669	0.00700601	6.80349	0.0233534	7.39561	0.199505	8.34065	0.0820704
WT+TSA	301	320	KSTLDTDYQMTKKDMGFTEE	3	2367.06	600s	5.81128	0.0100086	7.35362	0.0633877	7.96178	0.172148	8.36943	0.224192	8.44633	0.529121
WT+TSA	301	320	KSTLDTDYQMTKKDMGFTEE	3	2367.06	1200s	6.53833	0.250882	7.79075	0.0336956	8.57584	0.160471	8.50318	0.214517	8.63199	0.254552
WT+TSA	301	320	KSTLDTDYQMTKKDMGFTEE	3	2367.06	1800s	7.09483	0.0730627	8.19108	0.00733963	8.76504	0.303927	8.4862	0.082404	8.70111	0.414356
WT+TSA	301	320	KSTLDTDYQMTKKDMGFTEE	3	2367.06	2700s	7.50554	0.0820704	8.2628	0.210848	8.28757	0.465399	8.76527	0.165475	9.16443	0.286913
WT+TSA	301	320	KSTLDTDYQMTKKDMGFTEE	3	2367.06	3600s	7.90729	0.0356973	8.36542	0.272567	8.54966	0.410352	8.09483	0.816034	8.77967	0.455391
WT+TSA	301	320	KSTLDTDYQMTKKDMGFTEE	3	2367.06	7200s	8.22435	0.021018	8.66053	0.324278	8.81906	0.169479	8.98797	0.213517	9.19604	0.375656
WT+TSA	301	320	KSTLDTDYQMTKKDMGFTEE	3	2367.06	10800s	8.15145	0.328282	8.77235	0.234201	9.21397	0.0120103	9.0217	0.777	9.44067	0.609523
WT+TSA	301	320	KSTLDTDYQMTKKDMGFTEE	3	2367.06	14400s	8.67634	0.273234	8.80915	0.224192	9.17386	0.13545	9.34772	0.140454	10.059	0.239539
WT+TSA	321	344	EFKRLNI AKSSFLPEEEKKELL	4	2832.54	0s	0	0	0	0	0	0	0	0	0	0
WT+TSA	321	344	EFKRLNI AKSSFLPEEEKKELL	4	2832.54	10s	1.72346	0.00766459	1.98421	0.122634	1.89207	0.100491	1.98933	0.114543	2.4214	0.174582
WT+TSA	321	344	EFKRLNI AKSSFLPEEEKKELL	4	2832.54	30s	1.89448	0.00851622	2.3115	0.243138	2.2576	0.196725	2.10645	0.0493941	2.65053	0.175008
WT+TSA	321	344	EFKRLNI AKSSFLPEEEKKELL	4	2832.54	45s	1.99354	0.0166066	2.63276	0.843105	2.49546	0.170324	2.35305	0.127317	2.68485	0.118801
WT+TSA	321	344	EFKRLNI AKSSFLPEEEKKELL	4	2832.54	60s	2.36027	0.588045	2.38647	0.43603	2.61139	0.137537	2.28139	0.183524	2.96306	0.257616
WT+TSA	321	344	EFKRLNI AKSSFLPEEEKKELL	4	2832.54	180s	2.16336	0.0378972	2.54394	0.0421553	2.71075	0.117098	2.7532	0.0476908	3.42976	0.360662
WT+TSA	321	344	EFKRLNI AKSSFLPEEEKKELL	4	2832.54	600s	2.32715	0.150311	2.93024	0.000851621	2.96638	0.151589	3.05309	0.173731	3.76397	0.362365
WT+TSA	321	344	EFKRLNI AKSSFLPEEEKKELL	4	2832.54	1200s	2.61952	0.246119	2.8354	0.124763	3.22953	0.137963	3.23375	0.0349165	3.70646	0.0136259
WT+TSA	321	344	EFKRLNI AKSSFLPEEEKKELL	4	2832.54	1800s	2.68305	0.0770718	2.95584	0.277203	3.36683	0.137963	3.31956	0.0387488	4.02412	0.0293809
WT+TSA	321	344	EFKRLNI AKSSFLPEEEKKELL	4	2832.54	2700s	2.74236	0.0476908	3.15366	0.0826073	3.44993	0.103046	3.49239	0.176711	3.99461	0.0106453
WT+TSA	321	344	EFKRLNI AKSSFLPEEEKKELL	4	2832.54	3600s	2.76133	0.015755	3.29668	0.0915493	3.58	0.140518	3.27891	0.605503	4.15449	0.0468392
WT+TSA	321	344	EFKRLNI AKSSFLPEEEKKELL	4	2832.54	7200s	3.18166	0.358959	3.52099	0.09453	3.81907	0.0826073	3.61794	0.0221422	4.38934	0.109859
WT+TSA	321	344	EFKRLNI AKSSFLPEEEKKELL	4	2832.54	10800s	2.94108	0.417295	3.64835	0.0200131	3.86243	0.164363	3.93409	0.00510973	4.4598	0.111562
WT+TSA	321	344	EFKRLNI AKSSFLPEEEKKELL	4	2832.54	14400s	3.17052	0.0723878	3.87718	0.17586	3.90308	0.0728137	3.95396	0.25719	4.63594	0.0149034
WT+TSA	348	352	YREYQ	1	757.339	0s	0	0	0	0	0	0	0	0	0	0
WT+TSA	348	352	YREYQ	1	757.339	10s	0.425111	0.0207418	0.606056	0.0747176	0.665	0.00109994	0.749222	0.0523259	0.951389	0.0123351
WT+TSA	348	352	YREYQ	1	757.339	30s	0.475667	0.0414836	0.754556	0.065211	0.826167	0.082103	0.898	0.000157135	1.07728	0.0101352
WT+TSA	348	352	YREYQ	1	757.339	45s	0.557167	0.044862	0.937	0.242145	0.877611	0.00856385	0.946611	0.0439192	1.09661	0.0228631
WT+TSA	348	352	YREYQ	1	757.339	60s	0.665111	0.0796674	0.847111	0.0546829	0.905444	0.0725963	0.9425	0.0173634	1.19206	0.00982093
WT+TSA	348	352	YREYQ	1	757.339	180s	0.770278	0.0175205	0.970556	0.0290699	1.00172	0.062304	1.09689	0.0293842	1.483	0.0182276
WT+TSA	348	352	YREYQ	1	757.339	600s	0.974167	0.00950666	1.12483	0.0780174	1.25361	0.0341768	1.47022	0.0342554	1.90467	0.152892
WT+TSA	348	352	YREYQ	1	757.339	1200s	1.04578	0.0317412	1.28789	0.0102138	1.54356	0.0710249	1.78778	0.0499689	2.09139	0.0484761
WT+TSA	348	352	YREYQ	1	757.339	1800s	1.06111	0.0521688	1.41511	0.0144564	1.65183	0.0725177	1.94294	0.00180705	1.98006	0.144957
WT+TSA	348	352	YREYQ	1	757.339	2700s	1.09417	0.0228631	1.47961	0.000392837	1.73194	0.153442	2.1165	0.0546044	2.09594	0.0219203
WT+TSA	348	352	YREYQ	1	757.339	3600s	1.23011	0.00942809	1.66394	0.0671751	1.83278	0.277343	2.03867	0.0325269	2.10644	0.0845385
WT+TSA	348	352	YREYQ	1	757.339	7200s	1.53883	0.124058	1.94872	0.0822601	2.01572	0.107087	2.15628	0.0368481	2.14056	0.00392837
WT+TSA	348	352	YREYQ	1	757.339	10800s	1.65778	0.0949094	2.03222	0.0259272	2.17833	0.00188562	2.06639	0.167741	2.05133	0.181962
WT+TSA	348	352	YREYQ	1	757.339	14400s	1.75933	0.0152421	2.08933	0.0578256	2.08561	0.0189347	2.10944	0.0713392	2.10883	0.0769175

## Sheet: F61A-Apo
Protein state	Start	End	Sequence	charge	Peptide mass (Da)	HDX time	Uptake (D)-10C	Uptake SD (D)-10C	Uptake (D)-20C	Uptake SD (D)-20C	Uptake (D)-25C	Uptake SD (D)-25C	Uptake (D)-30C	Uptake SD (D)-30C	Uptake (D)-40C	Uptake SD (D)-40C
F61A-Apo	1	14	MAQTPAFNKPKVEL	2	1572.83	0s	0	0	0	0	0	0	0	0	0	0
F61A-Apo	1	14	MAQTPAFNKPKVEL	2	1572.83	10s	4.26457	0.173204	4.58308	0.102267	4.68493	0.0936987	4.32322	0.100064	4.7337	0.10877
F61A-Apo	1	14	MAQTPAFNKPKVEL	2	1572.83	30s	4.48806	0.0183253	4.10712	0.154288	4.54699	0.100643	4.71364	0.0596076	4.66933	0.303452
F61A-Apo	1	14	MAQTPAFNKPKVEL	2	1572.83	45s	4.43692	0.0130051	4.27056	0.137933	3.91136	0.386286	4.60579	0.0904739	4.66989	0.249855
F61A-Apo	1	14	MAQTPAFNKPKVEL	2	1572.83	60s	4.6122	0.0902474	4.4737	0.223845	4.39846	0.0547873	4.25607	0.0904282	4.74986	0.0752718
F61A-Apo	1	14	MAQTPAFNKPKVEL	2	1572.83	180s	4.71949	0.0208869	4.4535	0.404537	4.9636	0.0997584	5.48136	0.174801	4.79013	0.429759
F61A-Apo	1	14	MAQTPAFNKPKVEL	2	1572.83	600s	4.74429	0.0153696	4.89198	0.0764541	5.67949	0.070244	5.31221	0.0524482	5.01808	0.320201
F61A-Apo	1	14	MAQTPAFNKPKVEL	2	1572.83	1200s	4.85715	0.0256161	5.25453	0.202564	4.69636	0.119438	5.23781	0.0588386	5.03299	0.520203
F61A-Apo	1	14	MAQTPAFNKPKVEL	2	1572.83	1800s	5.14445	0.0264042	4.97252	0.337738	4.90452	0.0549306	5.6115	0.118532	5.14696	0.258525
F61A-Apo	1	14	MAQTPAFNKPKVEL	2	1572.83	2700s	5.3267	0.0232515	4.84517	0.0323156	4.80281	0.112539	5.75306	0.221832	4.89449	0.306605
F61A-Apo	1	14	MAQTPAFNKPKVEL	2	1572.83	3600s	5.32851	0.0648283	4.80685	0.156652	5.00373	0.121691	6.0203	0.256067	4.94967	0.0752718
F61A-Apo	1	14	MAQTPAFNKPKVEL	2	1572.83	7200s	5.22847	0.0849271	5.00735	0.183253	4.49767	0.0555462	5.54518	0.195634	5.16466	0.338723
F61A-Apo	1	14	MAQTPAFNKPKVEL	2	1572.83	10800s	5.31764	0.235471	5.19015	0.111134	4.71559	0.0886294	5.58391	0.0696872	5.15644	0.115075
F61A-Apo	1	14	MAQTPAFNKPKVEL	2	1572.83	14400s	5.55312	0.125125	4.92264	0.0847301	4.87805	0.0547478	6.0582	0.262132	5.19224	0.244141
F61A-Apo	15	28	HVHLDGAIKPETIL	2	1541.86	0s	0	0	0	0	0	0	0	0	0	0
F61A-Apo	15	28	HVHLDGAIKPETIL	2	1541.86	10s	0.946898	0.0695228	1.20378	0.132468	1.35001	0.0369005	1.40768	0.0510725	1.47404	0.118724
F61A-Apo	15	28	HVHLDGAIKPETIL	2	1541.86	30s	1.05864	0.00240656	1.34056	0.0470616	1.41165	0.0106958	1.61434	0.022996	1.75388	0.0475964
F61A-Apo	15	28	HVHLDGAIKPETIL	2	1541.86	45s	1.15129	0.0328896	1.41959	0.0139046	1.46667	0.102412	1.63608	0.143056	1.78148	0.162576
F61A-Apo	15	28	HVHLDGAIKPETIL	2	1541.86	60s	1.23751	0.0692554	1.5285	0.0700576	1.54533	0.121665	1.59411	0.0430506	1.79226	0.161774
F61A-Apo	15	28	HVHLDGAIKPETIL	2	1541.86	180s	1.54608	0.0430506	1.70415	0.0291461	1.68505	0.010161	1.69886	0.0184503	1.74518	0.00909144
F61A-Apo	15	28	HVHLDGAIKPETIL	2	1541.86	600s	1.65329	0.125676	1.70245	0.0181829	1.64629	0.0692554	1.66331	0.077812	1.97378	0.0494681
F61A-Apo	15	28	HVHLDGAIKPETIL	2	1541.86	1200s	1.78772	0.0457246	1.69016	0.00935884	1.75898	0.178353	1.85352	0.0489333	1.88831	0.0387723
F61A-Apo	15	28	HVHLDGAIKPETIL	2	1541.86	1800s	1.81873	0.22274	1.69545	0.0377027	1.73629	0.0852991	1.78829	0.0973319	2.01329	0.0796838
F61A-Apo	15	28	HVHLDGAIKPETIL	2	1541.86	2700s	1.71795	0.0834273	1.76503	0.014172	1.73081	0.108562	2.02123	0.0657792	2.1793	0.0721967
F61A-Apo	15	28	HVHLDGAIKPETIL	2	1541.86	3600s	1.84407	0.0510725	1.96602	0.115515	1.86884	0.0534791	2.05394	0.135035	2.26268	0.0056153
F61A-Apo	15	28	HVHLDGAIKPETIL	2	1541.86	7200s	1.72476	0.227286	1.92783	0.00695228	2.22165	0.12835	2.24605	0.0168459	2.5688	0.0486659
F61A-Apo	15	28	HVHLDGAIKPETIL	2	1541.86	10800s	1.88207	0.170598	2.17268	0.0526769	2.46897	0.0780794	2.44098	0.0443876	2.70815	0.0500029
F61A-Apo	15	28	HVHLDGAIKPETIL	2	1541.86	14400s	2.03069	0.020322	2.2625	0.0197873	2.49657	0.0422485	2.57996	0.135569	2.9513	0.0200546
F61A-Apo	29	45	YFGKKRGIALPADTVEE	2	1893	0s	0	0	0	0	0	0	0	0	0	0
F61A-Apo	29	45	YFGKKRGIALPADTVEE	2	1893	10s	5.13308	0.143834	5.83428	0.127027	6.07334	0.176157	6.31241	0.00937347	6.83922	0.224317
F61A-Apo	29	45	YFGKKRGIALPADTVEE	2	1893	30s	5.59407	0.340031	6.43857	0.0488067	6.57685	0.0510692	6.96813	0.0724019	7.24719	0.209772
F61A-Apo	29	45	YFGKKRGIALPADTVEE	2	1893	45s	6.04272	0.0042019	6.61867	0.234983	6.79557	0.10828	7.08332	0.179712	7.43346	0.363949
F61A-Apo	29	45	YFGKKRGIALPADTVEE	2	1893	60s	6.32932	0.285406	6.9503	0.124764	6.82574	0.0132521	7.16811	0.165167	7.56122	0.198782
F61A-Apo	29	45	YFGKKRGIALPADTVEE	2	1893	180s	6.98573	0.169692	7.41861	0.182621	7.15988	0.108926	7.41129	0.118623	8.15866	0.41922
F61A-Apo	29	45	YFGKKRGIALPADTVEE	2	1893	600s	7.45106	0.258902	7.84394	0.00581801	7.75549	0.152884	8.39956	0.198782	8.98442	0.44928
F61A-Apo	29	45	YFGKKRGIALPADTVEE	2	1893	1200s	7.77538	0.262457	8.31545	0.127027	8.04621	0.000323223	8.83221	0.188116	9.71579	0.340677
F61A-Apo	29	45	YFGKKRGIALPADTVEE	2	1893	1800s	8.05604	0.114421	8.55977	0.242417	8.82512	0.125734	9.06922	0.144481	10.0918	0.247266
F61A-Apo	29	45	YFGKKRGIALPADTVEE	2	1893	2700s	8.29739	0.0859773	8.9058	0.285729	8.92157	0.121209	9.09573	0.251791	10.2575	0.468027
F61A-Apo	29	45	YFGKKRGIALPADTVEE	2	1893	3600s	8.3351	0.375262	8.89643	0.0753109	9.16178	0.102785	9.80722	0.2547	10.4577	0.258578
F61A-Apo	29	45	YFGKKRGIALPADTVEE	2	1893	7200s	9.48541	0.0989062	9.84196	0.0943811	9.26783	0.173894	10.1574	0.288315	10.4558	0.483542
F61A-Apo	29	45	YFGKKRGIALPADTVEE	2	1893	10800s	9.40496	0.320637	10.1722	0.217529	9.88172	0.0678768	10.3066	0.289285	10.683	0.470613
F61A-Apo	29	45	YFGKKRGIALPADTVEE	2	1893	14400s	9.54849	0.0252114	9.90961	0.268275	10.2033	0.0126057	10.2817	0.106017	10.3032	0.322577
F61A-Apo	46	62	LRNIIGMDKPLSLPGAL	2	1807.04	0s	0	0	0	0	0	0	0	0	0	0
F61A-Apo	46	62	LRNIIGMDKPLSLPGAL	2	1807.04	10s	2.92906	0.0642616	3.69415	0.0935873	3.93974	0.0793069	4.02124	0.0961373	4.61611	0.0933323
F61A-Apo	46	62	LRNIIGMDKPLSLPGAL	2	1807.04	30s	3.36651	0.189215	4.11609	0.0232056	4.62674	0.0838971	4.86062	0.00612015	5.43348	0.243021
F61A-Apo	46	62	LRNIIGMDKPLSLPGAL	2	1807.04	45s	3.74968	0.0476862	4.44751	0.0757369	4.82167	0.0979224	5.23261	0.0191255	5.77013	0.231036
F61A-Apo	46	62	LRNIIGMDKPLSLPGAL	2	1807.04	60s	4.12799	0.21905	4.82527	0.00969024	5.04292	0.0191255	5.38984	0.0344258	6.04061	0.161164
F61A-Apo	46	62	LRNIIGMDKPLSLPGAL	2	1807.04	180s	5.17076	0.116283	5.75877	0.0951173	5.90609	0.0596715	6.18432	0.0517663	6.82823	0.300907
F61A-Apo	46	62	LRNIIGMDKPLSLPGAL	2	1807.04	600s	6.11598	0.135153	6.52458	0.0229506	6.62195	0.107613	7.1272	0.101492	7.78751	0.384039
F61A-Apo	46	62	LRNIIGMDKPLSLPGAL	2	1807.04	1200s	6.42955	0.339923	6.9339	0.0708917	6.95788	0.039016	7.53201	0.179779	8.7138	0.20885
F61A-Apo	46	62	LRNIIGMDKPLSLPGAL	2	1807.04	1800s	6.62069	0.302692	7.17065	0.241491	7.52443	0.152749	8.05186	0.0234606	9.22139	0.175444
F61A-Apo	46	62	LRNIIGMDKPLSLPGAL	2	1807.04	2700s	6.76476	0.0459011	7.54174	0.22415	7.86613	0.112713	8.22388	0.0892522	9.57355	0.271582
F61A-Apo	46	62	LRNIIGMDKPLSLPGAL	2	1807.04	3600s	7.02532	0.22109	7.61657	0.0739518	8.24498	0.0889972	8.99852	0.0663016	9.64027	0.19202
F61A-Apo	46	62	LRNIIGMDKPLSLPGAL	2	1807.04	7200s	7.57492	0.261381	8.68152	0.0612015	8.63735	0.079817	9.56706	0.20222	9.98143	0.423055
F61A-Apo	46	62	LRNIIGMDKPLSLPGAL	2	1807.04	10800s	7.84107	0.164479	9.35212	0.328193	9.30885	0.128268	9.78254	0.125973	10.4389	0.367209
F61A-Apo	46	62	LRNIIGMDKPLSLPGAL	2	1807.04	14400s	8.5187	0.0334058	9.17559	0.4024	9.69292	0.128778	9.83447	0.000510012	10.2048	0.199415
F61A-Apo	63	74	AKFDYYMPVIAG	2	1373.67	0s	0	0	0	0	0	0	0	0	0	0
F61A-Apo	63	74	AKFDYYMPVIAG	2	1373.67	10s	0.825232	0.163347	0.815727	0.0611023	0.923454	0.0725081	1.06488	0.00773963	1.05163	0.00773963
F61A-Apo	63	74	AKFDYYMPVIAG	2	1373.67	30s	0.873911	0.00244409	0.95917	0.118131	1.0476	0.11365	1.11183	0.078211	1.28581	0.0822845
F61A-Apo	63	74	AKFDYYMPVIAG	2	1373.67	45s	0.843667	0.0435863	0.988838	0.0240336	0.91366	0.0472525	1.04731	0.13361	1.44394	0.240743
F61A-Apo	63	74	AKFDYYMPVIAG	2	1373.67	60s	0.931807	0.0802477	1.05307	0.158051	0.975301	0.0928756	1.0162	0.0749522	1.47332	0.218746
F61A-Apo	63	74	AKFDYYMPVIAG	2	1373.67	180s	1.07842	0.086358	1.19392	0.0615097	1.24606	0.0146646	1.48398	0.0228115	1.68186	0.134018
F61A-Apo	63	74	AKFDYYMPVIAG	2	1373.67	600s	1.19709	0.163754	1.60582	0.0663979	1.63779	0.0529554	1.947	0.170068	2.36192	0.0790257
F61A-Apo	63	74	AKFDYYMPVIAG	2	1373.67	1200s	1.7003	0.151126	1.85785	0.0545848	2.03356	0.0659905	2.27407	0.173123	2.389	0.0105911
F61A-Apo	63	74	AKFDYYMPVIAG	2	1373.67	1800s	1.84287	0.142572	2.08022	0.0391055	2.19947	0.101837	2.34982	0.158051	2.67272	0.296143
F61A-Apo	63	74	AKFDYYMPVIAG	2	1373.67	2700s	1.96932	0.178011	2.22251	0.142572	2.34262	0.0354394	2.62749	0.158866	2.92763	0.29655
F61A-Apo	63	74	AKFDYYMPVIAG	2	1373.67	3600s	2.24555	0.0635464	2.57046	0.0391055	2.49413	0.00203674	2.7093	0.00570288	3.01318	0.199194
F61A-Apo	63	74	AKFDYYMPVIAG	2	1373.67	7200s	2.71851	0.00814698	2.64881	0.035032	2.90459	0.0806551	3.12523	0.0871727	3.39368	0.267221
F61A-Apo	63	74	AKFDYYMPVIAG	2	1373.67	10800s	2.8585	0.0171087	3.08807	0.00285144	3.10967	0	3.27645	0.217932	3.42507	0.315695
F61A-Apo	63	74	AKFDYYMPVIAG	2	1373.67	14400s	2.87521	0.0586582	3.03709	0.0016294	3.20876	0.051326	3.56737	0.0199601	3.65291	0.192269
F61A-Apo	76	85	REAIKRIAYE	3	1247.7	0s	0	0	0	0	0	0	0	0	0	0
F61A-Apo	76	85	REAIKRIAYE	3	1247.7	10s	0.344752	0.0544491	0.343432	0.00715616	0.524278	0.0930301	0.450795	0.0146235	0.386333	0.132545
F61A-Apo	76	85	REAIKRIAYE	3	1247.7	30s	0.373793	0.0314249	0.450795	0.047604	0.610301	0.228375	0.511077	0.00342251	0.509317	0.0202239
F61A-Apo	76	85	REAIKRIAYE	3	1247.7	45s	0.359932	0.0398256	0.427035	0.00653389	0.390953	0.0357808	0.471256	0.102675	0.502497	0.0852517
F61A-Apo	76	85	REAIKRIAYE	3	1247.7	60s	0.381933	0.00622275	0.443315	0.0880519	0.434075	0.0980083	0.392713	0.0183571	0.494797	0.0687614
F61A-Apo	76	85	REAIKRIAYE	3	1247.7	180s	0.411854	0.00684503	0.461576	0.0174237	0.520758	0.00653389	0.473236	0.0214685	0.452555	0.0469818
F61A-Apo	76	85	REAIKRIAYE	3	1247.7	600s	0.364992	0.119166	0.436715	0.0214685	0.434515	0.0171126	0.398214	0.0379588	0.57356	0.0581827
F61A-Apo	76	85	REAIKRIAYE	3	1247.7	1200s	0.484676	0.0301803	0.409654	0.00871185	0.571579	0.125077	0.523838	0.00777844	0.438255	0.102053
F61A-Apo	76	85	REAIKRIAYE	3	1247.7	1800s	0.537918	0.254199	0.405474	0.0681391	0.460476	0.00217796	0.434515	0.0258244	0.473236	0.00964526
F61A-Apo	76	85	REAIKRIAYE	3	1247.7	2700s	0.370141	0.0322339	0.398434	0.0289358	0.384353	0.033914	0.629881	0.0370254	0.480276	0.0239576
F61A-Apo	76	85	REAIKRIAYE	3	1247.7	3600s	0.489957	0.12041	0.574	0.0874297	0.452995	0.0469818	0.753306	0.0491597	0.529558	0.00902299
F61A-Apo	76	85	REAIKRIAYE	3	1247.7	7200s	0.336391	0.0189794	0.368293	0.0292469	0.707764	0.015868	0.496557	0.0301803	0.564979	0.0024891
F61A-Apo	76	85	REAIKRIAYE	3	1247.7	10800s	0.557499	0.0261356	0.446175	0.0684503	0.642202	0.25171	0.530658	0.0186683	0.515918	0.0164903
F61A-Apo	76	85	REAIKRIAYE	3	1247.7	14400s	0.494797	0.138456	0.610521	0.00653389	0.500297	0.121344	0.58764	0.134723	0.652102	0.0099564
F61A-Apo	86	97	FVEMKAKEGVVY	2	1398.72	0s	0	0	0	0	0	0	0	0	0	0
F61A-Apo	86	97	FVEMKAKEGVVY	2	1398.72	10s	2.1956	0.0283287	2.29195	0.128017	2.29626	0.0487685	2.6084	0.110805	2.50773	0.116184
F61A-Apo	86	97	FVEMKAKEGVVY	2	1398.72	30s	2.31934	0.0512786	2.59952	0.146305	2.36219	0.102557	2.7509	0.0584504	2.73949	0.0129093
F61A-Apo	86	97	FVEMKAKEGVVY	2	1398.72	45s	2.45905	0.109012	2.46133	0.0218741	2.27851	0.00215155	2.90329	0.152043	2.86095	0.00753042
F61A-Apo	86	97	FVEMKAKEGVVY	2	1398.72	60s	2.54653	0.0692082	2.64136	0.0426724	2.39972	0.103274	2.616	0.084269	3.03869	0.522827
F61A-Apo	86	97	FVEMKAKEGVVY	2	1398.72	180s	2.77854	0.0831933	3.02069	0.135906	2.69841	0.116184	3.18297	0.0139851	3.45023	0.0455411
F61A-Apo	86	97	FVEMKAKEGVVY	2	1398.72	600s	3.04351	0.0727941	3.35539	0.0641879	3.25498	0.0663394	3.4553	0.0268944	4.18682	0.142719
F61A-Apo	86	97	FVEMKAKEGVVY	2	1398.72	1200s	3.44084	0.122638	3.53061	0.0437482	3.53187	0.0584504	3.98271	0.0283287	4.20584	0.0814003
F61A-Apo	86	97	FVEMKAKEGVVY	2	1398.72	1800s	3.55723	0.092158	3.79532	0.149174	3.62594	0.0315561	4.23449	0.121204	4.49972	0.10184
F61A-Apo	86	97	FVEMKAKEGVVY	2	1398.72	2700s	3.54303	0.0885721	3.594	0.0365763	3.60008	0.114749	4.48628	0.114391	4.73629	0.15025
F61A-Apo	86	97	FVEMKAKEGVVY	2	1398.72	3600s	3.83919	0.00681324	4.11304	0.144512	4.02454	0.14774	4.59582	0.0627535	5.03119	0.144871
F61A-Apo	86	97	FVEMKAKEGVVY	2	1398.72	7200s	3.97434	0.023667	4.47081	0.111881	4.64222	0.023667	4.8651	0.0326318	5.3844	0.00824761
F61A-Apo	86	97	FVEMKAKEGVVY	2	1398.72	10800s	4.29966	0.112956	5.08165	0.117259	4.47462	0.0892893	5.24925	0.0896479	5.74497	0.107219
F61A-Apo	86	97	FVEMKAKEGVVY	2	1398.72	14400s	4.68076	0.0803245	5.02536	0.212645	5.00203	0.0441068	5.56671	0.0824761	5.76322	0.17822
F61A-Apo	98	108	VEVRYSPHLLA	3	1282.7	0s	0	0	0	0	0	0	0	0	0	0
F61A-Apo	98	108	VEVRYSPHLLA	3	1282.7	10s	1.3662	0.093951	1.56017	0.0570161	1.3951	0.0645465	1.41488	0.0458997	1.47751	0.246352
F61A-Apo	98	108	VEVRYSPHLLA	3	1282.7	30s	1.31092	0.0107577	1.52036	0.256752	1.38445	0.0294045	1.44911	0.0276116	1.5982	0.167462
F61A-Apo	98	108	VEVRYSPHLLA	3	1282.7	45s	1.33501	0.0147023	1.53279	0.198301	1.27364	0.049127	1.40778	0.159215	1.59947	0.205114
F61A-Apo	98	108	VEVRYSPHLLA	3	1282.7	60s	1.34921	0.0290459	1.56727	0.153836	1.30357	0.0950268	1.3028	0.0423138	1.56195	0.0917995
F61A-Apo	98	108	VEVRYSPHLLA	3	1282.7	180s	1.38623	0.0261772	1.55307	0.29799	1.40778	0.0279701	1.41437	0.0100406	1.50667	0.28759
F61A-Apo	98	108	VEVRYSPHLLA	3	1282.7	600s	1.32892	0.0871378	1.57488	0.219099	1.32157	0.0229499	1.34388	0.0487685	1.64638	0.31305
F61A-Apo	98	108	VEVRYSPHLLA	3	1282.7	1200s	1.45367	0.0190054	1.48004	0.215514	1.42553	0.137699	1.47421	0.0874964	1.27238	0.120487
F61A-Apo	98	108	VEVRYSPHLLA	3	1282.7	1800s	1.51605	0.21121	1.52112	0.338152	1.36366	0.0595262	1.35478	0.0591676	1.47016	0.12479
F61A-Apo	98	108	VEVRYSPHLLA	3	1282.7	2700s	1.36898	0.0268944	1.50692	0.255676	1.28125	0.0964611	1.54141	0.0950268	1.41285	0.104709
F61A-Apo	98	108	VEVRYSPHLLA	3	1282.7	3600s	1.48131	0.0874964	1.61697	0.193281	1.34388	0.0494856	1.45038	0.17069	1.56651	0.185033
F61A-Apo	98	108	VEVRYSPHLLA	3	1282.7	7200s	1.28074	0.15527	1.46483	0.198301	1.56803	0.05092	1.39586	0.0505614	1.53532	0.219817
F61A-Apo	98	108	VEVRYSPHLLA	3	1282.7	10800s	1.47447	0.107219	1.54648	0.146664	1.6332	0.0670566	1.43846	0.0928752	1.3662	0.205832
F61A-Apo	98	108	VEVRYSPHLLA	3	1282.7	14400s	1.48233	0.0530716	1.93215	0.130527	1.80663	0.00681324	1.43567	0.252448	1.57538	0.214796
F61A-Apo	109	131	NSKVDPMPWNQTEGDVTPDDVVD	2	2557.13	0s	0	0	0	0	0	0	0	0	0	0
F61A-Apo	109	131	NSKVDPMPWNQTEGDVTPDDVVD	2	2557.13	10s	7.03344	0.232164	1.56017	0.0570161	7.69641	0.294592	8.1116	0.190161	8.2481	0.531646
F61A-Apo	109	131	NSKVDPMPWNQTEGDVTPDDVVD	2	2557.13	30s	7.27288	0.25374	1.52036	0.256752	8.19114	0.00863062	8.43077	0.370541	8.7233	0.571347
F61A-Apo	109	131	NSKVDPMPWNQTEGDVTPDDVVD	2	2557.13	45s	7.79527	0.16916	1.53279	0.198301	8.37626	0.172612	8.84678	0.391543	8.74018	0.510645
F61A-Apo	109	131	NSKVDPMPWNQTEGDVTPDDVVD	2	2557.13	60s	7.98466	0.34091	1.56727	0.153836	8.36283	0.00287687	8.79755	0.442751	8.93446	0.506905
F61A-Apo	109	131	NSKVDPMPWNQTEGDVTPDDVVD	2	2557.13	180s	8.63786	0.230725	1.55307	0.29799	8.91208	0.101841	9.145	0.129747	9.35758	0.628885
F61A-Apo	109	131	NSKVDPMPWNQTEGDVTPDDVVD	2	2557.13	600s	9.18813	0.457135	1.57488	0.219099	9.22068	0.115938	9.64685	0.409667	9.70625	0.932107
F61A-Apo	109	131	NSKVDPMPWNQTEGDVTPDDVVD	2	2557.13	1200s	9.26319	0.414845	1.48004	0.215514	9.23309	0.275029	9.8338	0.504891	10.2305	0.414557
F61A-Apo	109	131	NSKVDPMPWNQTEGDVTPDDVVD	2	2557.13	1800s	9.73799	0.321059	1.52112	0.338152	10.1737	0.023015	10.0681	0.348965	10.4801	0.570772
F61A-Apo	109	131	NSKVDPMPWNQTEGDVTPDDVVD	2	2557.13	2700s	9.76586	0.0957999	1.50692	0.255676	9.93918	0.301784	10.0201	0.445628	10.5863	0.965479
F61A-Apo	109	131	NSKVDPMPWNQTEGDVTPDDVVD	2	2557.13	3600s	9.76728	0.263522	1.61697	0.193281	10.1794	0.0207135	10.366	0.654489	10.6432	0.630035
F61A-Apo	109	131	NSKVDPMPWNQTEGDVTPDDVVD	2	2557.13	7200s	10.6902	0.0186997	1.46483	0.198301	10.1475	0.116513	10.7157	0.239356	10.6613	0.984178
F61A-Apo	109	131	NSKVDPMPWNQTEGDVTPDDVVD	2	2557.13	10800s	10.3861	0.0109321	1.54648	0.146664	10.3466	0.254891	10.8088	0.541428	10.9563	0.813868
F61A-Apo	109	131	NSKVDPMPWNQTEGDVTPDDVVD	2	2557.13	14400s	10.805	0.0215766	1.93215	0.130527	10.5946	0.0716342	10.5212	0.533372	10.8216	0.60328
F61A-Apo	132	144	LVNQGLQEGEQAF	2	1431.7	0s	0	0	0	0	0	0	0	0	0	0
F61A-Apo	132	144	LVNQGLQEGEQAF	2	1431.7	10s	0.918211	0.0138909	1.15813	0.102124	1.35058	0.0506762	1.3724	0.0722843	1.24872	0.0830884
F61A-Apo	132	144	LVNQGLQEGEQAF	2	1431.7	30s	1.12703	0.0648244	1.3162	0.171322	1.1936	0.0586506	1.53356	0.0105468	1.47936	0.0434735
F61A-Apo	132	144	LVNQGLQEGEQAF	2	1431.7	45s	1.11066	0.0406439	1.32347	0.0910628	1.09156	0.103153	1.41588	0.322064	1.45171	0.0126047
F61A-Apo	132	144	LVNQGLQEGEQAF	2	1431.7	60s	1.16504	0.12116	1.54484	0.000771719	1.42097	0.102896	1.26636	0.0637954	1.63761	0.310488
F61A-Apo	132	144	LVNQGLQEGEQAF	2	1431.7	180s	1.21452	0.080516	1.40369	0.148942	1.51738	0.0663678	1.5423	0.0995517	1.5754	0.147398
F61A-Apo	132	144	LVNQGLQEGEQAF	2	1431.7	600s	1.29146	0.228429	1.60268	0.0769147	1.55867	0.0578789	1.87153	0.337756	2.53599	0.0637954
F61A-Apo	132	144	LVNQGLQEGEQAF	2	1431.7	1200s	1.55139	0.329524	1.7231	0.0877187	1.92937	0.0445025	2.44923	0.0877187	2.59311	0.239233
F61A-Apo	132	144	LVNQGLQEGEQAF	2	1431.7	1800s	1.47518	0.193959	1.96684	0.175695	2.17493	0.0100323	2.42449	0.00488755	2.9589	0.202962
F61A-Apo	132	144	LVNQGLQEGEQAF	2	1431.7	2700s	1.76839	0.0951787	2.13528	0.135051	2.3521	0.0738278	3.24229	0.132993	3.35543	0.0352418
F61A-Apo	132	144	LVNQGLQEGEQAF	2	1431.7	3600s	2.13146	0.229972	2.80483	0.31126	2.75518	0.0691975	3.16444	0.527084	3.54224	0.063281
F61A-Apo	132	144	LVNQGLQEGEQAF	2	1431.7	7200s	2.19985	0.208879	2.90433	0.0856608	3.69285	0.0416728	3.56552	0.0591651	3.94714	0.0684257
F61A-Apo	132	144	LVNQGLQEGEQAF	2	1431.7	10800s	3.0393	0.00848891	3.42546	0.00308688	4.02299	0.0655961	3.69794	0.119874	3.90712	0.0421873
F61A-Apo	132	144	LVNQGLQEGEQAF	2	1431.7	14400s	3.07695	0.0679113	3.81963	0.0882332	3.63846	0.0434735	3.99098	0.265729	4.35331	0.0542776
F61A-Apo	145	152	GIKVRSIL	2	884.581	0s	0	0	0	0	0	0	0	0	0	0
F61A-Apo	145	152	GIKVRSIL	2	884.581	10s	0.164614	0.1069	0.177099	0.0873238	0.18877	0.0596872	0.199355	0.0393437	0.184292	0.0418387
F61A-Apo	145	152	GIKVRSIL	2	884.581	30s	0.157964	0.0341618	0.192706	0.0387679	0.281866	0.1449	0.238032	0.0253335	0.225818	0.00268689
F61A-Apo	145	152	GIKVRSIL	2	884.581	45s	0.171942	0.02898	0.167871	0.0324346	0.104495	0.0287881	0.20017	0.055465	0.219576	0.126667
F61A-Apo	145	152	GIKVRSIL	2	884.581	60s	0.152807	0.000767682	0.206141	0.0355053	0.124444	0.057768	0.13503	0.00287881	0.248075	0.0909703
F61A-Apo	145	152	GIKVRSIL	2	884.581	180s	0.17045	0.0184244	0.19732	0.0330103	0.20112	0.05297	0.217812	0.0420306	0.232061	0.11093
F61A-Apo	145	152	GIKVRSIL	2	884.581	600s	0.169771	0.00403033	0.198541	0.0140102	0.165971	0.0251416	0.169364	0.0084445	0.39369	0.131465
F61A-Apo	145	152	GIKVRSIL	2	884.581	1200s	0.269517	0.0257173	0.142087	0.00671721	0.239389	0.0878996	0.233825	0.0197678	0.284716	0.17388
F61A-Apo	145	152	GIKVRSIL	2	884.581	1800s	0.427345	0.0293638	0.211298	0.136455	0.135573	0.0151617	0.181035	0.00422225	0.203834	0.0214951
F61A-Apo	145	152	GIKVRSIL	2	884.581	2700s	0.18307	0.00287881	0.171399	0.0128587	0.12078	0.0303234	0.34307	0.0130506	0.237761	0.0188082
F61A-Apo	145	152	GIKVRSIL	2	884.581	3600s	0.257303	0.0890511	0.404546	0.19787	0.178592	0.0107475	0.376183	0.0422225	0.340899	0.0345457
F61A-Apo	145	152	GIKVRSIL	2	884.581	7200s	0.159457	0.00633337	0.158914	0.0236062	0.401154	0.0084445	0.270331	0.033778	0.42626	0.065061
F61A-Apo	145	152	GIKVRSIL	2	884.581	10800s	0.329771	0.0403033	0.252282	0.0466367	0.37374	0.203052	0.35447	0.0291719	0.490585	0.167547
F61A-Apo	145	152	GIKVRSIL	2	884.581	14400s	0.346056	0.0310911	0.393418	0.0416467	0.280645	0.0383841	0.445937	0.0598792	0.594945	0.0268689
F61A-Apo	155	163	MRHQPSWSL	2	1140.55	0s	0	0	0	0	0	0	0	0	0	0
F61A-Apo	155	163	MRHQPSWSL	2	1140.55	10s	0.947187	0.111311	1.14902	0.139649	1.34424	0.0774207	1.5469	0.0999165	1.69192	0.12212
F61A-Apo	155	163	MRHQPSWSL	2	1140.55	30s	1.12919	0.101669	1.53595	0.0347663	1.53657	0.0344741	1.76319	0.0593072	1.98197	0.0724541
F61A-Apo	155	163	MRHQPSWSL	2	1140.55	45s	1.29776	0.00116861	1.64937	0.066611	1.70328	0.040025	1.85698	0.104883	2.06047	0.0934892
F61A-Apo	155	163	MRHQPSWSL	2	1140.55	60s	1.41303	0.0724541	1.83095	0.0184057	1.8012	0.0563857	1.88528	0.134975	2.09166	0.0803423
F61A-Apo	155	163	MRHQPSWSL	2	1140.55	180s	1.88632	0.0967029	2.03526	0.0239566	1.85533	0.00204508	2.00097	0.0537563	2.14103	0.060768
F61A-Apo	155	163	MRHQPSWSL	2	1140.55	600s	1.99064	0.118614	2.08836	0.0371035	1.92887	0.0242488	2.0772	0.161561	2.43335	0.130008
F61A-Apo	155	163	MRHQPSWSL	2	1140.55	1200s	2.00758	0.123289	2.10695	0.0435309	2.01646	0.0464524	2.22429	0.0791736	2.70129	0.0560935
F61A-Apo	155	163	MRHQPSWSL	2	1140.55	1800s	2.03031	0.0800501	2.14434	0.0175292	2.10654	0.0423623	2.33791	0.0879382	3.00621	0.00292154
F61A-Apo	155	163	MRHQPSWSL	2	1140.55	2700s	2.03795	0.0353506	2.26292	0.074207	2.23482	0.0613523	2.53107	0.0555092	3.19957	0.0730384
F61A-Apo	155	163	MRHQPSWSL	2	1140.55	3600s	2.11914	0.0566778	2.32324	0.030384	2.40505	0.00467446	2.69716	0.123873	3.31691	0.0274624
F61A-Apo	155	163	MRHQPSWSL	2	1140.55	7200s	2.24226	0.043823	2.6387	0.0610601	2.70212	0.030384	3.14007	0.0601837	3.53238	0.139942
F61A-Apo	155	163	MRHQPSWSL	2	1140.55	10800s	2.17843	0.231678	2.8868	0.168281	2.9653	0.0257095	3.24874	0.153089	3.72966	0.0525877
F61A-Apo	155	163	MRHQPSWSL	2	1140.55	14400s	2.34617	0.176169	2.72505	0.047621	3.13574	0.00555092	3.27249	0.122997	3.70942	0.0373957
F61A-Apo	167	179	ELCKKYNQKTVVA	2	1522.82	0s	0	0	0	0	0	0	0	0	0	0
F61A-Apo	167	179	ELCKKYNQKTVVA	2	1522.82	10s	2.14439	0.121665	2.49186	0.162378	2.49638	0.093024	2.7861	0.0146755	2.93708	0.156697
F61A-Apo	167	179	ELCKKYNQKTVVA	2	1522.82	30s	2.34725	0.249484	2.77623	0.127583	2.75163	0.0828458	3.0852	0.0428431	3.25609	0.151016
F61A-Apo	167	179	ELCKKYNQKTVVA	2	1522.82	45s	2.58074	0.0229601	2.86628	0.208061	2.74995	0.00378724	3.21257	0.17516	3.4089	0.234099
F61A-Apo	167	179	ELCKKYNQKTVVA	2	1522.82	60s	2.69137	0.193149	3.04118	0.0208298	2.87766	0.0352686	3.22128	0.182734	3.47753	0.215162
F61A-Apo	167	179	ELCKKYNQKTVVA	2	1522.82	180s	3.08821	0.128056	3.34999	0.0584655	3.12236	0.0177527	3.40472	0.208298	3.75118	0.257059
F61A-Apo	167	179	ELCKKYNQKTVVA	2	1522.82	600s	3.25626	0.39553	3.65695	0.163561	3.56138	0.0426064	3.97412	0.170899	4.46871	0.366652
F61A-Apo	167	179	ELCKKYNQKTVVA	2	1522.82	1200s	3.4951	0.237649	3.91086	0.183681	3.79001	0.139181	4.33632	0.245224	5.11829	0.173266
F61A-Apo	167	179	ELCKKYNQKTVVA	2	1522.82	1800s	3.5905	0.31292	4.11823	0.174923	4.03019	0.00591756	4.71191	0.0544415	5.50777	0.229365
F61A-Apo	167	179	ELCKKYNQKTVVA	2	1522.82	2700s	3.85897	0.166638	4.35507	0.233388	4.49265	0.077165	4.93903	0.127109	5.67213	0.303216
F61A-Apo	167	179	ELCKKYNQKTVVA	2	1522.82	3600s	3.93563	0.295878	4.45917	0.0501809	4.71994	0.081899	5.26541	0.39979	5.86913	0.17942
F61A-Apo	167	179	ELCKKYNQKTVVA	2	1522.82	7200s	4.27054	0.140838	5.39278	0.0142021	5.20984	0.0418963	5.80854	0.313394	6.04404	0.469854
F61A-Apo	167	179	ELCKKYNQKTVVA	2	1522.82	10800s	4.67291	0.434349	5.85139	0.0814256	5.63732	0.0196463	5.89424	0.314814	6.29543	0.304636
F61A-Apo	167	179	ELCKKYNQKTVVA	2	1522.82	14400s	4.96632	0.487133	5.18625	0.480979	5.74393	0.105569	5.97089	0.169952	5.9016	0.0478139
F61A-Apo	180	200	MDLAGDETIEGSSLFPGHVEA	2	2173.98	0s	0	0	0	0	0	0	0	0	0	0
F61A-Apo	180	200	MDLAGDETIEGSSLFPGHVEA	2	2173.98	10s	4.68575	0.13996	4.44208	0.196837	4.88822	0.0181224	5.09167	0.0928423	5.26378	0.087545
F61A-Apo	180	200	MDLAGDETIEGSSLFPGHVEA	2	2173.98	30s	4.60394	0.114031	4.90675	0.113474	5.16935	0.216074	5.38029	0.219978	5.70026	0.221372
F61A-Apo	180	200	MDLAGDETIEGSSLFPGHVEA	2	2173.98	45s	4.65716	0.0995336	4.96353	0.148046	4.97733	0.112916	5.73239	0.18206	6.10401	0.115983
F61A-Apo	180	200	MDLAGDETIEGSSLFPGHVEA	2	2173.98	60s	4.76205	0.249531	5.10744	0.243397	5.09424	0.0925635	5.4556	0.128529	6.27395	0.484564
F61A-Apo	180	200	MDLAGDETIEGSSLFPGHVEA	2	2173.98	180s	5.15003	0.130202	5.59084	0.0906118	5.77754	0.0412632	6.30628	0.0691438	7.03592	0.490419
F61A-Apo	180	200	MDLAGDETIEGSSLFPGHVEA	2	2173.98	600s	5.58789	0.336797	6.36878	0.134663	6.54897	0.0504638	7.26895	0.178157	8.50662	0.628149
F61A-Apo	180	200	MDLAGDETIEGSSLFPGHVEA	2	2173.98	1200s	6.2361	0.417093	6.85533	0.211056	7.14415	0.121559	8.14506	0.253434	9.04168	0.269605
F61A-Apo	180	200	MDLAGDETIEGSSLFPGHVEA	2	2173.98	1800s	6.39756	0.0565975	7.30345	0.299995	7.79808	0.245628	8.51274	0.172859	9.47362	0.567648
F61A-Apo	180	200	MDLAGDETIEGSSLFPGHVEA	2	2173.98	2700s	6.58722	0.135778	7.79592	0.411517	8.13757	0.209383	8.8049	0.379733	9.69797	0.656866
F61A-Apo	180	200	MDLAGDETIEGSSLFPGHVEA	2	2173.98	3600s	7.17333	0.250367	8.20125	0.189588	8.60658	0.0552035	9.23547	0.363563	9.92982	0.536422
F61A-Apo	180	200	MDLAGDETIEGSSLFPGHVEA	2	2173.98	7200s	8.29666	0.010037	8.92832	0.276018	8.93049	0.136894	9.61241	0.331221	10.2813	0.64432
F61A-Apo	180	200	MDLAGDETIEGSSLFPGHVEA	2	2173.98	10800s	8.54743	0.070259	9.3857	0.0451665	9.16864	0.342094	9.9795	0.132154	10.7685	0.596644
F61A-Apo	180	200	MDLAGDETIEGSSLFPGHVEA	2	2173.98	14400s	8.76311	0.112637	8.79189	0.352968	9.60058	0.160592	10.1451	0.0178436	10.5315	0.501292
F61A-Apo	201	229	YEGAVKNGIHRTVHAGEVGSPEVVREAVD	4	3074.55	0s	0	0	0	0	0	0	0	0	0	0
F61A-Apo	201	229	YEGAVKNGIHRTVHAGEVGSPEVVREAVD	4	3074.55	10s	7.22442	0.00343136	7.75033	0.690561	8.62745	0.220465	8.83612	0.0488969	9.29469	0.271935
F61A-Apo	201	229	YEGAVKNGIHRTVHAGEVGSPEVVREAVD	4	3074.55	30s	7.68906	0.413479	8.98776	0.265073	8.81913	0.335415	9.68351	0.149264	10.5382	0.464091
F61A-Apo	201	229	YEGAVKNGIHRTVHAGEVGSPEVVREAVD	4	3074.55	45s	8.28048	0.0574753	9.13213	0.366298	8.99201	0.0240195	9.69201	0.120098	11.0708	0.51213
F61A-Apo	201	229	YEGAVKNGIHRTVHAGEVGSPEVVREAVD	4	3074.55	60s	8.40362	0.35343	9.45059	0.101225	9.70778	0.646811	9.9862	0.0180146	11.2643	0.646811
F61A-Apo	201	229	YEGAVKNGIHRTVHAGEVGSPEVVREAVD	4	3074.55	180s	9.60041	0.366298	10.7517	0.470954	10.8269	0.390317	11.2873	0.048039	12.0425	0.0197303
F61A-Apo	201	229	YEGAVKNGIHRTVHAGEVGSPEVVREAVD	4	3074.55	600s	11.1375	0.304533	11.701	0.200735	11.4171	0.284803	12.1371	0.316543	13.8368	0.616787
F61A-Apo	201	229	YEGAVKNGIHRTVHAGEVGSPEVVREAVD	4	3074.55	1200s	11.8812	0.222181	12.0037	0.0866418	11.9024	0.329411	12.9542	0.50441	14.1728	0.108946
F61A-Apo	201	229	YEGAVKNGIHRTVHAGEVGSPEVVREAVD	4	3074.55	1800s	12.1499	0.420342	12.3895	0.0900732	12.6949	0.192585	13.3879	0.275367	15.2865	0.443503
F61A-Apo	201	229	YEGAVKNGIHRTVHAGEVGSPEVVREAVD	4	3074.55	2700s	11.7144	0.104656	12.956	0.177573	13.0391	0.483822	14.0273	0.349141	15.7542	0.349999
F61A-Apo	201	229	YEGAVKNGIHRTVHAGEVGSPEVVREAVD	4	3074.55	3600s	12.4495	0.21446	13.545	0.766909	13.5863	0.447792	14.4094	0.273651	16.0854	0.140686
F61A-Apo	201	229	YEGAVKNGIHRTVHAGEVGSPEVVREAVD	4	3074.55	7200s	13.0046	0.0488969	14.0825	0.262499	14.9196	0.603919	15.6068	0.0935046	16.5033	0.752326
F61A-Apo	201	229	YEGAVKNGIHRTVHAGEVGSPEVVREAVD	4	3074.55	10800s	13.7937	0.0995094	15.1567	0.40919	15.9234	0.0471812	16.123	0.0651958	17.2543	0.496689
F61A-Apo	201	229	YEGAVKNGIHRTVHAGEVGSPEVVREAVD	4	3074.55	14400s	14.4209	0.512988	14.9917	0.0763478	16.7569	0.026593	16.5531	0.0180146	17.9003	0.509557
F61A-Apo	230	248	ILKTERVGHGYHTIEDEAL	3	2180.12	0s	0	0	0	0	0	0	0	0	0	0
F61A-Apo	230	248	ILKTERVGHGYHTIEDEAL	3	2180.12	10s	3.67388	0.141693	3.75227	0.0234931	3.93241	0.0888334	4.06894	0.337714	4.05285	0.0579987
F61A-Apo	230	248	ILKTERVGHGYHTIEDEAL	3	2180.12	30s	3.77927	0.331841	4.15044	0.104985	4.01651	0.193084	4.16913	0.232729	4.22468	0.0572645
F61A-Apo	230	248	ILKTERVGHGYHTIEDEAL	3	2180.12	45s	3.99263	0.12701	4.10061	0.150503	3.90697	0.208502	4.15823	0.308347	4.21637	0.0425813
F61A-Apo	230	248	ILKTERVGHGYHTIEDEAL	3	2180.12	60s	3.89347	0.230526	4.15875	0.055062	3.81145	0.230526	4.11047	0.258425	4.26517	0.123339
F61A-Apo	230	248	ILKTERVGHGYHTIEDEAL	3	2180.12	180s	3.98225	0.147566	4.20547	0.185743	3.98744	0.209236	4.10995	0.218046	4.44583	0.0543279
F61A-Apo	230	248	ILKTERVGHGYHTIEDEAL	3	2180.12	600s	4.21949	0.111592	4.4261	0.0675428	4.20911	0.136554	4.65244	0.255488	5.27799	0.176933
F61A-Apo	230	248	ILKTERVGHGYHTIEDEAL	3	2180.12	1200s	4.20184	0.39351	4.58963	0.0330372	4.55692	0.185008	5.10097	0.323031	5.84956	0.082226
F61A-Apo	230	248	ILKTERVGHGYHTIEDEAL	3	2180.12	1800s	4.34667	0.0947067	4.88346	0.0462521	4.8954	0.204097	5.43062	0.222451	6.54	0.0425813
F61A-Apo	230	248	ILKTERVGHGYHTIEDEAL	3	2180.12	2700s	4.42506	0.0587328	5.21778	0.0609353	5.33146	0.215843	5.81945	0.409662	7.02123	0.154908
F61A-Apo	230	248	ILKTERVGHGYHTIEDEAL	3	2180.12	3600s	4.59638	0.312752	5.45969	0.334043	5.70316	0.101314	6.21243	0.464724	7.39397	0.0315689
F61A-Apo	230	248	ILKTERVGHGYHTIEDEAL	3	2180.12	7200s	5.34237	0.0903018	6.40658	0.216577	6.4938	0.175464	7.27561	0.191616	7.78435	0.339916
F61A-Apo	230	248	ILKTERVGHGYHTIEDEAL	3	2180.12	10800s	5.49707	0.470597	7.17282	0.486748	6.90131	0.283386	7.57774	0.320828	8.19083	0.132149
F61A-Apo	230	248	ILKTERVGHGYHTIEDEAL	3	2180.12	14400s	6.15273	0.18354	6.40139	0.602746	7.41525	0.123339	7.35192	0.458116	8.03042	0.215109
F61A-Apo	253	259	LKENMHF	2	917.443	0s	0	0	0	0	0	0	0	0	0	0
F61A-Apo	253	259	LKENMHF	2	917.443	10s	0.543917	0.0770869	0.574329	0.0122413	0.610825	0.0850272	0.642875	0.0635222	0.788153	0.0168731
F61A-Apo	253	259	LKENMHF	2	917.443	30s	0.53105	0.0211741	0.592343	0.00926366	0.62299	0.0684849	0.754465	0.0400322	0.872606	0.0416865
F61A-Apo	253	259	LKENMHF	2	917.443	45s	0.575265	0.0115796	0.643343	0.0258059	0.502509	0.0337462	0.817864	0.107194	1.03028	0.0119104
F61A-Apo	253	259	LKENMHF	2	917.443	60s	0.602403	0.108186	0.739025	0.0122413	0.535963	0.0645148	0.871905	0.0314303	0.944427	0.154505
F61A-Apo	253	259	LKENMHF	2	917.443	180s	0.651297	0.0628606	0.812015	0.143918	0.69364	0.000330845	0.909569	0.0608755	1.02444	0.0717934
F61A-Apo	253	259	LKENMHF	2	917.443	600s	0.662994	0.214388	0.971564	0.0526044	0.739259	0.0304377	1.07356	0.0347387	1.23475	0.0674924
F61A-Apo	253	259	LKENMHF	2	917.443	1200s	0.924776	0.102893	1.01157	0.0489651	0.773415	0.0264676	1.22188	0.0578979	1.25019	0.0284527
F61A-Apo	253	259	LKENMHF	2	917.443	1800s	1.02631	0.174355	1.04923	0.0612063	0.899042	0.0446641	1.20387	0.0291144	1.38377	0.0843655
F61A-Apo	253	259	LKENMHF	2	917.443	2700s	0.859974	0.0390397	1.07239	0.0357313	0.885707	0.0820496	1.31265	0.012903	1.52507	0.0625297
F61A-Apo	253	259	LKENMHF	2	917.443	3600s	1.07052	0.00330845	1.2282	0.131015	1.00174	0.0231592	1.21978	0.0496268	1.57748	0.0373855
F61A-Apo	253	259	LKENMHF	2	917.443	7200s	1.1131	0.0688158	1.23428	0.066169	1.27265	0.0258059	1.41091	0.106201	1.81072	0.180641
F61A-Apo	253	259	LKENMHF	2	917.443	10800s	1.17743	0.0301069	1.4074	0.138955	1.37675	0.0301069	1.5728	0.135977	2.06993	0.115796
F61A-Apo	253	259	LKENMHF	2	917.443	14400s	1.17182	0.0453258	1.57303	0.177333	1.44998	0.0264676	1.67456	0.131015	2.07694	0.0734476
F61A-Apo	260	267	EVCPWSSY	1	969.39	0s	0	0	0	0	0	0	0	0	0	0
F61A-Apo	260	267	EVCPWSSY	1	969.39	10s	0.311921	0.0828901	0.338829	0.00620814	0.442884	0.0876037	0.44329	0.0148305	0.594007	0.026787
F61A-Apo	260	267	EVCPWSSY	1	969.39	30s	0.291516	0.0680596	0.423211	0.0807058	0.458085	0.0711636	0.558157	0.0156353	0.814311	0.0263271
F61A-Apo	260	267	EVCPWSSY	1	969.39	45s	0.296313	0.0235679	0.429714	0.0356393	0.433941	0.140258	0.618395	0.059897	0.858046	0.0702439
F61A-Apo	260	267	EVCPWSSY	1	969.39	60s	0.335983	0.020119	0.441502	0.0587474	0.508893	0.0204639	0.533119	0.0112666	1.0851	0.0788663
F61A-Apo	260	267	EVCPWSSY	1	969.39	180s	0.366468	0.0096571	0.575635	0.0686344	0.717735	0.030006	0.94568	0.00793262	1.45758	0.0662201
F61A-Apo	260	267	EVCPWSSY	1	969.39	600s	0.44264	0.0911676	0.892515	0.0129911	1.10835	0.0105768	1.36426	0.0526542	1.76658	0.0157503
F61A-Apo	260	267	EVCPWSSY	1	969.39	1200s	0.723263	0.0394332	1.11477	0.0143707	1.41669	0.096686	1.60846	0.0469059	1.76219	0.0886384
F61A-Apo	260	267	EVCPWSSY	1	969.39	1800s	0.700582	0.13313	1.33304	0.0423073	1.5088	0.0446066	1.57261	0.0720834	1.86372	0.013336
F61A-Apo	260	267	EVCPWSSY	1	969.39	2700s	0.863412	0.0656453	1.47652	0.00908227	1.47189	0.006668	1.75641	0.0841547	1.9829	0.0248325
F61A-Apo	260	267	EVCPWSSY	1	969.39	3600s	1.08111	0.079901	1.64634	0.114046	1.57115	0.00862241	1.70926	0.0816255	2.13524	0.0213836
F61A-Apo	260	267	EVCPWSSY	1	969.39	7200s	1.23606	0.0828901	1.60927	0.0096571	1.77552	0.0316155	1.86632	0.0793262	2.3818	0.0102319
F61A-Apo	260	267	EVCPWSSY	1	969.39	10800s	1.45392	0.0939268	1.73292	0.0210387	1.83234	0.10071	2.02127	0.0853044	2.44968	0.0761072
F61A-Apo	260	267	EVCPWSSY	1	969.39	14400s	1.54546	0.0378236	1.93388	0.127727	1.81405	0.019889	2.17442	0.0657603	2.50789	0.0269019
F61A-Apo	268	290	LTGAWDPKTTHAVVRFKNDKANY	4	2631.36	0s	0	0	0	0	0	0	0	0	0	0
F61A-Apo	268	290	LTGAWDPKTTHAVVRFKNDKANY	4	2631.36	10s	3.219	0.0625323	3.84562	0.135785	3.3447	0.0205463	3.58284	0.0518125	4.05912	0.0589591
F61A-Apo	268	290	LTGAWDPKTTHAVVRFKNDKANY	4	2631.36	30s	3.1192	0.126851	4.07618	0.0259063	3.70791	0.235836	4.33201	0.225116	4.79629	0.242089
F61A-Apo	268	290	LTGAWDPKTTHAVVRFKNDKANY	4	2631.36	45s	3.3984	0.20725	4.16146	0.391274	3.40282	0.347501	4.71922	0.318915	5.53534	0.252809
F61A-Apo	268	290	LTGAWDPKTTHAVVRFKNDKANY	4	2631.36	60s	3.54115	0.22333	4.52467	0.292115	3.72244	0.510085	5.09128	0.162584	5.56945	0.461846
F61A-Apo	268	290	LTGAWDPKTTHAVVRFKNDKANY	4	2631.36	180s	3.81467	0.261743	5.05022	0.113452	4.63079	0.0384127	5.76906	0.44398	6.06026	0.110772
F61A-Apo	268	290	LTGAWDPKTTHAVVRFKNDKANY	4	2631.36	600s	4.92009	0.125958	5.76022	0.242089	5.09633	0.0410927	6.3363	0.60299	7.21685	0.277822
F61A-Apo	268	290	LTGAWDPKTTHAVVRFKNDKANY	4	2631.36	1200s	5.68758	0.337675	5.9693	0.523485	5.77538	0.529738	6.51254	0.496685	7.25854	0.249236
F61A-Apo	268	290	LTGAWDPKTTHAVVRFKNDKANY	4	2631.36	1800s	5.84676	0.416287	6.19228	0.140251	5.87518	0.4011	6.29588	0.324275	7.99002	0.202783
F61A-Apo	268	290	LTGAWDPKTTHAVVRFKNDKANY	4	2631.36	2700s	5.52587	0.155438	6.29651	0.734308	5.95098	0.470779	7.14295	0.573511	7.99444	0.405567
F61A-Apo	268	290	LTGAWDPKTTHAVVRFKNDKANY	4	2631.36	3600s	6.15501	0.241196	7.02609	0.143824	6.2624	0.0518125	6.96229	0.0482392	8.21616	0.711975
F61A-Apo	268	290	LTGAWDPKTTHAVVRFKNDKANY	4	2631.36	7200s	5.29025	1.09968	7.01093	0.267102	7.0962	0.330528	7.54911	0.517232	8.96722	0.516338
F61A-Apo	268	290	LTGAWDPKTTHAVVRFKNDKANY	4	2631.36	10800s	6.75889	0.105412	7.53711	0.19117	7.41583	0.591377	7.61165	0.641403	9.9122	0.0571724
F61A-Apo	268	290	LTGAWDPKTTHAVVRFKNDKANY	4	2631.36	14400s	6.9945	0.125958	7.90285	0.470779	7.35835	0.276036	8.02981	0.609244	10.192	0.0509192
F61A-Apo	291	300	SLNTDDPLIF	1	1133.56	0s	0	0	0	0	0	0	0	0	0	0
F61A-Apo	291	300	SLNTDDPLIF	1	1133.56	10s	0.537069	0.0779781	0.610481	0.0962636	0.773012	0.0806982	0.789575	0.0312819	0.719262	0.0394424
F61A-Apo	291	300	SLNTDDPLIF	1	1133.56	30s	0.541878	0.132532	0.727383	0.0231214	0.912034	0.270052	0.839585	0.00710265	0.835417	0.0737467
F61A-Apo	291	300	SLNTDDPLIF	1	1133.56	45s	0.620525	0.0533454	0.709752	0.0456383	0.629822	0.0710265	0.880832	0.0796404	0.814045	0.222147
F61A-Apo	291	300	SLNTDDPLIF	1	1133.56	60s	0.540702	0.249651	0.736146	0.144018	0.65301	0.170615	0.662414	0.026446	0.856254	0.21988
F61A-Apo	291	300	SLNTDDPLIF	1	1133.56	180s	0.491654	0.333825	0.742985	0.00861385	0.766494	0.00256904	0.800581	0.0220636	0.737214	0.0430693
F61A-Apo	291	300	SLNTDDPLIF	1	1133.56	600s	0.494326	0.343647	0.791712	0.0693642	0.652262	0.0187389	0.686243	0.0386868	0.958838	0.0856852
F61A-Apo	291	300	SLNTDDPLIF	1	1133.56	1200s	0.863307	0.00589369	0.671176	0.026446	0.816076	0.186634	0.891304	0.0155654	0.657285	0.084174
F61A-Apo	291	300	SLNTDDPLIF	1	1133.56	1800s	0.880832	0.365258	0.651728	0.0442782	0.718301	0.046545	0.711889	0.0625638	0.706439	0.137368
F61A-Apo	291	300	SLNTDDPLIF	1	1133.56	2700s	0.573828	0.318259	0.66968	0.03642	0.608343	0.0748045	0.983416	0.101704	0.761151	0.00589369
F61A-Apo	291	300	SLNTDDPLIF	1	1133.56	3600s	0.673527	0.0902188	0.923789	0.108353	0.67513	0.040198	0.829433	0.275039	0.756021	0.01889
F61A-Apo	291	300	SLNTDDPLIF	1	1133.56	7200s	0.449125	0.340172	0.627151	0.0560656	0.976897	0.0459406	0.752709	0.0516831	0.788186	0.0329442
F61A-Apo	291	300	SLNTDDPLIF	1	1133.56	10800s	0.84824	0.0154143	0.711141	0.090521	0.72717	0.120443	0.780919	0.0556123	0.548289	0.0485096
F61A-Apo	291	300	SLNTDDPLIF	1	1133.56	14400s	0.80571	0.155956	0.92988	0.0408025	0.726101	0.131626	0.856254	0.217462	0.877092	0.00936946
F61A-Apo	301	320	KSTLDTDYQMTKKDMGFTEE	3	2367.06	0s	0	0	0	0	0	0	0	0	0	0
F61A-Apo	301	320	KSTLDTDYQMTKKDMGFTEE	3	2367.06	10s	4.54801	0.0443714	4.887	0.0740636	4.83109	0.12444	5.15169	0.110094	5.4954	0.0870747
F61A-Apo	301	320	KSTLDTDYQMTKKDMGFTEE	3	2367.06	30s	4.42534	0.346631	5.11088	0.157135	5.40269	0.17148	5.66242	0.0143456	6.39632	0.268897
F61A-Apo	301	320	KSTLDTDYQMTKKDMGFTEE	3	2367.06	45s	4.83345	0.133114	5.26044	0.00767325	5.30455	0.0300258	5.96933	0.102088	6.75631	0.0773998
F61A-Apo	301	320	KSTLDTDYQMTKKDMGFTEE	3	2367.06	60s	4.94244	0.35397	5.38948	0.148794	5.58905	0.0927463	6.25077	0.127776	7.01628	0.264894
F61A-Apo	301	320	KSTLDTDYQMTKKDMGFTEE	3	2367.06	180s	5.55815	0.0150129	6.45624	0.253551	6.48856	0.071061	7.35173	0.0180155	8.15169	0.374655
F61A-Apo	301	320	KSTLDTDYQMTKKDMGFTEE	3	2367.06	600s	6.61453	0.286579	7.73508	0.169145	7.95188	0.19083	8.63671	0.418693	8.94928	0.105424
F61A-Apo	301	320	KSTLDTDYQMTKKDMGFTEE	3	2367.06	1200s	7.57419	0.257888	8.44374	0.0804023	7.97452	0.0553809	8.8226	0.246545	9.13565	0.231532
F61A-Apo	301	320	KSTLDTDYQMTKKDMGFTEE	3	2367.06	1800s	8.13163	0.0914118	8.75843	0.289915	8.33522	0.0203508	8.7313	0.216186	9.10569	0.00366982
F61A-Apo	301	320	KSTLDTDYQMTKKDMGFTEE	3	2367.06	2700s	8.1623	0.152798	8.94527	0.191164	8.49328	0.113764	8.70677	0.332952	9.30454	0.0526999
F61A-Apo	301	320	KSTLDTDYQMTKKDMGFTEE	3	2367.06	3600s	8.5263	0.305262	8.50059	0.033362	8.56947	0.303594	9.20524	0.0864075	9.27742	0.0984178
F61A-Apo	301	320	KSTLDTDYQMTKKDMGFTEE	3	2367.06	7200s	9.05331	0.126442	9.19863	0.0463731	8.45789	0.160471	9.29842	0.0407016	9.27742	0.434706
F61A-Apo	301	320	KSTLDTDYQMTKKDMGFTEE	3	2367.06	10800s	8.97924	0.235869	9.11842	0.382662	8.46072	0.267229	9.45671	0.137785	9.75419	0.144124
F61A-Apo	301	320	KSTLDTDYQMTKKDMGFTEE	3	2367.06	14400s	9.14367	0.030693	9.17386	0.359642	9.10828	0.212849	9.29818	0.0777334	9.42958	0.0260223
F61A-Apo	321	344	EFKRLNI AKSSFLPEEEKKELL	4	2832.54	0s	0	0	0	0	0	0	0	0	0	0
F61A-Apo	321	344	EFKRLNI AKSSFLPEEEKKELL	4	2832.54	10s	1.8162	0.111562	1.85263	0.207157	1.87491	0.134982	2.13867	0.0378972	1.98361	0.0536522
F61A-Apo	321	344	EFKRLNI AKSSFLPEEEKKELL	4	2832.54	30s	1.83095	0.0668523	2.0658	0.00894203	2.32083	0.232493	2.21515	0.0268261	2.32505	0.255486
F61A-Apo	321	344	EFKRLNI AKSSFLPEEEKKELL	4	2832.54	45s	1.91164	0.0532264	2.09862	0.103046	2.02395	0.0528005	2.26663	0.176286	2.40303	0.125614
F61A-Apo	321	344	EFKRLNI AKSSFLPEEEKKELL	4	2832.54	60s	2.00739	0.0600393	2.1474	0.0587619	2.06942	0.14435	2.22538	0.0830331	2.55297	0.284016
F61A-Apo	321	344	EFKRLNI AKSSFLPEEEKKELL	4	2832.54	180s	2.24556	0.00936784	2.40484	0.256764	2.41838	0.0264003	2.57014	0.00340649	2.80348	0.0881428
F61A-Apo	321	344	EFKRLNI AKSSFLPEEEKKELL	4	2832.54	600s	2.35726	0.313823	2.73574	0.0212905	2.62734	0.0536522	2.86701	0.0681297	3.31745	0.428366
F61A-Apo	321	344	EFKRLNI AKSSFLPEEEKKELL	4	2832.54	1200s	2.6695	0.172028	2.82637	0.00894203	2.87063	0.149885	3.19882	0.12093	3.20273	0.0234196
F61A-Apo	321	344	EFKRLNI AKSSFLPEEEKKELL	4	2832.54	1800s	2.97902	0.181395	2.94891	0.0136259	3.03231	0.121356	3.18377	0.0647232	3.54086	0.171176
F61A-Apo	321	344	EFKRLNI AKSSFLPEEEKKELL	4	2832.54	2700s	2.65836	0.229512	3.1371	0.158827	3.05098	0.0285293	3.47733	0.0574845	3.58783	0.30999
F61A-Apo	321	344	EFKRLNI AKSSFLPEEEKKELL	4	2832.54	3600s	3.06935	0.00170324	3.38339	0.134982	3.25302	0.06302	3.54478	0.150311	3.66582	0.182673
F61A-Apo	321	344	EFKRLNI AKSSFLPEEEKKELL	4	2832.54	7200s	3.13529	0.173305	3.37797	0.0166066	3.65829	0.117524	3.79619	0.0391746	3.77421	0.298493
F61A-Apo	321	344	EFKRLNI AKSSFLPEEEKKELL	4	2832.54	10800s	3.30511	0.299345	3.66642	0.11284	3.78445	0.178415	3.73326	0.100066	3.82991	0.347462
F61A-Apo	321	344	EFKRLNI AKSSFLPEEEKKELL	4	2832.54	14400s	3.37496	0.124763	4.00199	0.407714	3.69984	0.142221	3.81952	0.162021	4.03104	0.00425811
F61A-Apo	348	352	YREYQ	1	757.339	0s	0	0	0	0	0	0	0	0	0	0
F61A-Apo	348	352	YREYQ	1	757.339	10s	0.585778	0.00755556	0.734611	0.0600556	0.783111	0.00366667	0.8525	0.0183889	0.9455	0.0325
F61A-Apo	348	352	YREYQ	1	757.339	30s	0.671556	0.0185556	0.866944	0.0181667	0.886778	0.0411111	0.998611	0.0303889	1.08183	0.0149444
F61A-Apo	348	352	YREYQ	1	757.339	45s	0.705778	0.0372222	0.894167	0.0237222	0.864111	0.00166667	1.04106	0.0439444	1.10544	0.0152222
F61A-Apo	348	352	YREYQ	1	757.339	60s	0.804778	0.0868889	0.985278	0.00294444	0.924444	0.0234444	1.062	0.0128889	1.14478	0.00477778
F61A-Apo	348	352	YREYQ	1	757.339	180s	0.967944	0.0480556	1.10028	0.0126111	1.02667	0.033	1.17361	0.00172222	1.37817	0.0665
F61A-Apo	348	352	YREYQ	1	757.339	600s	1.10933	0.0293333	1.24239	0.0275	1.32294	0.0146111	1.53278	0.0156667	1.87433	0.05
F61A-Apo	348	352	YREYQ	1	757.339	1200s	1.23178	0.0916667	1.51161	0.0203889	1.59289	0.00233333	1.82317	0.0322778	2.16172	0.00672222
F61A-Apo	348	352	YREYQ	1	757.339	1800s	1.26517	0.0503889	1.69372	0.0110556	1.77828	0.0287222	2.00233	0.00833333	2.23328	0.0147222
F61A-Apo	348	352	YREYQ	1	757.339	2700s	1.40789	0.0171111	1.92756	0.0284444	1.95444	0.0392222	2.04361	0.0237222	2.26111	0.0286667
F61A-Apo	348	352	YREYQ	1	757.339	3600s	1.60378	0.112556	1.93928	0.0278333	2.07589	0.0131111	2.08011	0.0494444	2.28206	0.0130556
F61A-Apo	348	352	YREYQ	1	757.339	7200s	1.84656	0.108333	2.30661	0.0199444	1.96294	0.000166667	2.09222	0.0663333	2.24567	0.0447778
F61A-Apo	348	352	YREYQ	1	757.339	10800s	2.01567	0.109778	2.27156	0.000888889	2.10494	0.0378333	2.11528	0.0638333	2.31478	0.0165556
F61A-Apo	348	352	YREYQ	1	757.339	14400s	2.11217	0.0540556	2.198	0.0377778	2.19367	0.0235556	2.10706	0.0525	2.06922	0.104111

## Sheet: F61+GS
Protein state	Start	End	Sequence	charge	Peptide mass (Da)	HDX time	Uptake (D)-10C	Uptake SD (D)-10C	Uptake (D)-20C	Uptake SD (D)-20C	Uptake (D)-25C	Uptake SD (D)-25C	Uptake (D)-30C	Uptake SD (D)-30C	Uptake (D)-40C	Uptake SD (D)-40C
F61A+GS	1	14	MAQTPAFNKPKVEL	2	1572.83	0s	0	0	0	0	0	0	0	0	0	0
F61A+GS	1	14	MAQTPAFNKPKVEL	2	1572.83	10s	4.07995	0.0069922	3.81633	0.0679958	4.38258	0.0581583	4.3196	0.320851	4.27502	0.092114
F61A+GS	1	14	MAQTPAFNKPKVEL	2	1572.83	30s	4.35248	0.0396064	4.18111	0.149125	4.3366	0.0863458	4.82343	0.250641	4.29034	0.0873
F61A+GS	1	14	MAQTPAFNKPKVEL	2	1572.83	45s	4.38481	0.0266013	4.18612	0.070322	4.28393	0.0149164	4.81814	0.186172	4.38648	0.112277
F61A+GS	1	14	MAQTPAFNKPKVEL	2	1572.83	60s	3.99468	0.110179	4.10057	0.126507	4.46451	0.0182859	4.91567	0.314062	4.73398	0.116781
F61A+GS	1	14	MAQTPAFNKPKVEL	2	1572.83	180s	4.13373	0.0916631	4.21064	0.1839	4.87972	0.0761979	4.33326	0.135402	4.64926	0.109258
F61A+GS	1	14	MAQTPAFNKPKVEL	2	1572.83	600s	4.53947	0.132021	4.6462	0.0422389	5.11631	0.259629	4.52303	0.0609932	4.76352	0.071351
F61A+GS	1	14	MAQTPAFNKPKVEL	2	1572.83	1200s	4.35778	0.275668	4.58378	0.25125	5.21301	0.0373206	4.22987	0.150448	4.94576	0.040434
F61A+GS	1	14	MAQTPAFNKPKVEL	2	1572.83	1800s	4.50798	0.355866	4.38843	0.152687	5.09959	0.2682	4.69887	0.189188	4.52637	0.156433
F61A+GS	1	14	MAQTPAFNKPKVEL	2	1572.83	2700s	4.70249	0.308378	4.87303	0.00235668	5.14417	0.177184	4.58991	0.0291728	4.83792	0.182
F61A+GS	1	14	MAQTPAFNKPKVEL	2	1572.83	3600s	4.29787	0.0648796	4.57486	0.0621327	5.52065	0.203096	4.77884	0.0567672	4.54449	0.164936
F61A+GS	1	14	MAQTPAFNKPKVEL	2	1572.83	7200s	5.01822	0.222466	4.36753	0.117646	5.5658	0.256831	5.00178	0.186434	4.31068	0.085546
F61A+GS	1	14	MAQTPAFNKPKVEL	2	1572.83	10800s	4.63561	0.0115568	4.72868	0.0202958	5.06141	0.21939	5.02853	0.153082	4.70723	0.15882
F61A+GS	1	14	MAQTPAFNKPKVEL	2	1572.83	14400s	5.15309	0.0934001	4.44751	0.0901055	5.40055	0.0114569	4.94186	0.0896958	4.74011	0.017955
F61A+GS	15	28	HVHLDGAIKPETIL	2	1541.86	0s	0	0	0	0	0	0	0	0	0	0
F61A+GS	15	28	HVHLDGAIKPETIL	2	1541.86	10s	0.826645	0.00327292	1.02102	0.0230174	1.30766	0.162255	1.39804	0.000438528	1.76711	0.0416686
F61A+GS	15	28	HVHLDGAIKPETIL	2	1541.86	30s	0.884502	0.0564846	1.63022	0.0490587	1.43774	0.00671697	1.50657	0.138915	1.61321	0.0431255
F61A+GS	15	28	HVHLDGAIKPETIL	2	1541.86	45s	0.995301	0.0103322	1.3069	0.0280658	1.55989	0.0761221	1.58182	0.213299	1.64459	0.0526983
F61A+GS	15	28	HVHLDGAIKPETIL	2	1541.86	60s	0.97715	0.00603244	1.38253	0.0326008	1.59127	0.076197	1.60905	0.225018	1.68014	0.135597
F61A+GS	15	28	HVHLDGAIKPETIL	2	1541.86	180s	1.19648	0.018953	1.55875	0.0176267	1.83972	0.187637	1.70963	0.124772	1.79434	0.0327185
F61A+GS	15	28	HVHLDGAIKPETIL	2	1541.86	600s	1.58031	0.0562065	1.6843	0.00297344	1.72325	0.015156	1.78942	0.120237	1.79396	0.121205
F61A+GS	15	28	HVHLDGAIKPETIL	2	1541.86	1200s	1.6998	0.101878	1.7051	0.0362053	1.72174	0.0147923	1.76825	0.163272	2.03598	0.0115729
F61A+GS	15	28	HVHLDGAIKPETIL	2	1541.86	1800s	1.68316	0.0101075	1.67068	0.0231671	1.74594	0.0229639	1.77695	0.194182	2.18989	0.0178085
F61A+GS	15	28	HVHLDGAIKPETIL	2	1541.86	2700s	1.63514	0.0363872	1.6635	0.0101503	1.85787	0.0277556	1.84728	0.18892	2.31846	0.0228142
F61A+GS	15	28	HVHLDGAIKPETIL	2	1541.86	3600s	1.62833	0.0677259	1.69035	0.0114231	1.85863	0.0365262	1.94144	0.173959	2.37859	0.0607736
F61A+GS	15	28	HVHLDGAIKPETIL	2	1541.86	7200s	1.66993	0.0774591	1.85863	0.0640572	1.8972	0.0317345	2.28216	0.146402	2.70645	0.0654263
F61A+GS	15	28	HVHLDGAIKPETIL	2	1541.86	10800s	1.67787	0.0218943	1.90363	0.00151881	2.17628	0.0427726	2.37632	0.0886419	2.84977	0.0325581
F61A+GS	15	28	HVHLDGAIKPETIL	2	1541.86	14400s	1.68619	0.0962516	2.02312	0.0231885	2.22846	0.00319805	2.5325	0.0668087	2.95338	0.0555327
F61A+GS	29	45	YFGKKRGIALPADTVEE	2	1893	0s	0	0	0	0	0	0	0	0	0	0
F61A+GS	29	45	YFGKKRGIALPADTVEE	2	1893	10s	4.18846	0.0706824	4.98657	0.123409	5.87153	0.35519	6.26464	0.074854	6.55765	0.00818245
F61A+GS	29	45	YFGKKRGIALPADTVEE	2	1893	30s	4.66203	0.199041	5.99495	0.510543	6.58187	0.358623	6.80174	0.232907	7.17885	0.238093
F61A+GS	29	45	YFGKKRGIALPADTVEE	2	1893	45s	4.98292	0.371878	6.35743	0.433704	6.61021	0.234488	6.767	0.449518	7.39187	0.199485
F61A+GS	29	45	YFGKKRGIALPADTVEE	2	1893	60s	5.10359	0.248205	6.53296	0.409141	6.86345	0.520433	7.24879	0.201203	7.54225	0.0361803
F61A+GS	29	45	YFGKKRGIALPADTVEE	2	1893	180s	6.14671	0.383819	7.1528	0.514528	7.16286	0.0530696	7.42752	0.571551	8.10175	0.0699341
F61A+GS	29	45	YFGKKRGIALPADTVEE	2	1893	600s	6.94299	0.322365	7.80875	0.302282	7.89194	0.209174	8.03639	0.609305	9.00088	0.0744473
F61A+GS	29	45	YFGKKRGIALPADTVEE	2	1893	1200s	7.17611	0.424633	7.8316	0.387527	8.00805	0.0736705	6.7926	0.252824	9.51695	0.0312052
F61A+GS	29	45	YFGKKRGIALPADTVEE	2	1893	1800s	7.34158	0.424998	7.94314	0.395807	8.40664	0.0224544	8.94146	0.619801	9.61706	0.103093
F61A+GS	29	45	YFGKKRGIALPADTVEE	2	1893	2700s	7.46957	0.300239	8.0533	0.179347	8.41807	0.0265343	7.60259	0.368804	10.0266	0.122437
F61A+GS	29	45	YFGKKRGIALPADTVEE	2	1893	3600s	6.89545	0.0781956	8.4391	0.233381	8.93826	0.178846	9.48861	0.66937	9.92926	0.0110392
F61A+GS	29	45	YFGKKRGIALPADTVEE	2	1893	7200s	8.01902	0.432191	9.20886	0.543154	8.75998	0.319913	10.1903	0.537321	10.0385	0.0148357
F61A+GS	29	45	YFGKKRGIALPADTVEE	2	1893	10800s	8.19957	0.322827	9.41685	0.381596	9.94115	0.237458	10.3036	0.618796	10.1523	0.0571365
F61A+GS	29	45	YFGKKRGIALPADTVEE	2	1893	14400s	8.39704	0.10656	9.51832	0.44409	10.2022	0.221274	10.619	0.506156	9.70848	0.27874
F61A+GS	46	62	LRNIIGMDKPLSLPGFL	2	1883.07	0s	0	0	0	0	0	0	0	0	0	0
F61A+GS	46	62	LRNIIGMDKPLSLPGFL	2	1883.07	10s	1.36492	0.147151	1.78683	0.137583	2.3442	0.154188	2.59852	0.0353266	2.99832	0.0060694
F61A+GS	46	62	LRNIIGMDKPLSLPGFL	2	1883.07	30s	1.58054	0.159818	2.78443	0.0150211	2.72189	0.0410979	2.90917	0.167624	3.27753	0.0177586
F61A+GS	46	62	LRNIIGMDKPLSLPGFL	2	1883.07	45s	1.7737	0.0165662	2.51732	0.0424467	2.92956	0.110324	2.95928	0.340468	3.50939	0.0380779
F61A+GS	46	62	LRNIIGMDKPLSLPGFL	2	1883.07	60s	1.70459	0.119834	2.58608	0.0351458	2.95859	0.156006	3.12825	0.336612	3.72881	0.179863
F61A+GS	46	62	LRNIIGMDKPLSLPGFL	2	1883.07	180s	2.31621	0.115455	3.05949	0.0103991	3.55846	0.231204	3.74851	0.220712	4.49282	0.0614954
F61A+GS	46	62	LRNIIGMDKPLSLPGFL	2	1883.07	600s	2.96653	0.0551914	3.78548	0.018736	4.09268	0.0582897	4.51079	0.375941	5.41751	0.157628
F61A+GS	46	62	LRNIIGMDKPLSLPGFL	2	1883.07	1200s	3.32936	0.0700668	3.95929	0.0596775	4.40091	0.0488679	5.06263	0.207308	5.85497	0.251885
F61A+GS	46	62	LRNIIGMDKPLSLPGFL	2	1883.07	1800s	3.41229	0.0959864	4.18494	0.0158039	4.68806	0.032028	5.15593	0.206277	6.2603	0.262861
F61A+GS	46	62	LRNIIGMDKPLSLPGFL	2	1883.07	2700s	3.63932	0.0416746	4.34769	0.114449	4.83941	0.119169	4.73574	0.380086	6.75444	0.176208
F61A+GS	46	62	LRNIIGMDKPLSLPGFL	2	1883.07	3600s	3.62619	0.189862	4.62551	0.0199186	5.1542	0.011181	5.76479	0.389827	6.9203	0.189871
F61A+GS	46	62	LRNIIGMDKPLSLPGFL	2	1883.07	7200s	4.19945	0.0201629	5.13727	0.0542532	5.33907	0.271149	6.49527	0.403572	7.77139	0.24301
F61A+GS	46	62	LRNIIGMDKPLSLPGFL	2	1883.07	10800s	4.32281	0.0759212	5.43237	0.0410197	6.15042	0.019166	6.90302	0.178598	8.345	0.22143
F61A+GS	46	62	LRNIIGMDKPLSLPGFL	2	1883.07	14400s	4.55433	0.103698	5.58441	0.046923	6.45519	0.0261443	7.23302	0.343695	8.32599	0.146859
F61A+GS	63	74	AKFDYYMPVIAG	2	1373.67	0s	0	0	0	0	0	0	0	0	0	0
F61A+GS	63	74	AKFDYYMPVIAG	2	1373.67	10s	0.67574	0.114009	0.837042	0.141904	0.892345	0.0013524	1.05653	0.0784473	1.26392	0.190053
F61A+GS	63	74	AKFDYYMPVIAG	2	1373.67	30s	0.820336	0.0214428	0.861727	0.0397287	0.912508	0.0924845	0.934399	0.0833232	0.850292	0.202078
F61A+GS	63	74	AKFDYYMPVIAG	2	1373.67	45s	0.844531	0.06951	0.88428	0.0234144	1.0018	0.0943257	0.883704	0.240556	1.00065	0.107231
F61A+GS	63	74	AKFDYYMPVIAG	2	1373.67	60s	0.808238	0.00669682	0.858357	0.0511956	0.918269	0.0349017	0.778282	0.278403	1.00007	0.537081
F61A+GS	63	74	AKFDYYMPVIAG	2	1373.67	180s	0.833009	0.0212147	0.795564	0.111369	1.17002	0.124924	1.03867	0.0817794	1.13891	0.0163428
F61A+GS	63	74	AKFDYYMPVIAG	2	1373.67	600s	0.901563	0.131346	0.952834	0.00804921	0.989127	0.0441271	1.17117	0.0405149	1.22993	0.0727199
F61A+GS	63	74	AKFDYYMPVIAG	2	1373.67	1200s	1.02254	0.175307	0.809966	0.10943	0.960323	0.0040572	1.10146	0.158361	1.17232	0.0837021
F61A+GS	63	74	AKFDYYMPVIAG	2	1373.67	1800s	1.02772	0.079319	0.847987	0.0653388	0.942464	0.064133	1.00871	0.259432	1.47418	0.0143224
F61A+GS	63	74	AKFDYYMPVIAG	2	1373.67	2700s	0.880824	0.112379	0.844531	0.219773	1.03406	0.0742841	1.10607	0.328107	1.46209	0.162711
F61A+GS	63	74	AKFDYYMPVIAG	2	1373.67	3600s	0.943616	0.116371	0.926334	0.0780481	1.10261	0.0910506	1.22071	0.198652	1.58537	0.0956129
F61A+GS	63	74	AKFDYYMPVIAG	2	1373.67	7200s	0.894074	0.0192269	1.01447	0.124698	1.00468	0.160658	1.47073	0.113809	1.88954	0.147232
F61A+GS	63	74	AKFDYYMPVIAG	2	1373.67	10800s	0.98855	0.0319036	1.1464	0.0708461	1.38201	0.150149	1.51451	0.231194	2.1914	0.217329
F61A+GS	63	74	AKFDYYMPVIAG	2	1373.67	14400s	0.887161	0.0444499	1.21553	0.0868468	1.33708	0.169734	1.73054	0.226906	2.46446	0.166198
F61A+GS	76	85	REAIKRIAYE	3	1247.7	0s	0	0	0	0	0	0	0	0	0	0
F61A+GS	76	85	REAIKRIAYE	3	1247.7	10s	0.341452	0.013466	0.366532	0.0296825	0.516578	0.123235	0.506017	0.061487	0.501177	0.0797632
F61A+GS	76	85	REAIKRIAYE	3	1247.7	30s	0.433855	0.0247665	0.788947	0.317746	0.490617	0.0375232	0.474336	0.0283042	0.452775	0.019527
F61A+GS	76	85	REAIKRIAYE	3	1247.7	45s	0.380613	0.00683258	0.491057	0.0967016	0.548259	0.11415	0.443975	0.00406346	0.448815	0.0323334
F61A+GS	76	85	REAIKRIAYE	3	1247.7	60s	0.391173	0.0112881	0.487097	0.102389	0.525378	0.117411	0.450135	0.042713	0.461576	0.0456974
F61A+GS	76	85	REAIKRIAYE	3	1247.7	180s	0.398654	0.0165774	0.421974	0.0204729	0.674103	0.0832826	0.58346	0.145202	0.521418	0.0751833
F61A+GS	76	85	REAIKRIAYE	3	1247.7	600s	0.436495	0.0696201	0.486217	0.0557683	0.486217	0.0680893	0.610741	0.13831	0.510417	0.00744241
F61A+GS	76	85	REAIKRIAYE	3	1247.7	1200s	0.494577	0.0989169	0.505577	0.106148	0.494137	0.152818	0.631421	0.173263	0.506897	0.0723084
F61A+GS	76	85	REAIKRIAYE	3	1247.7	1800s	0.512617	0.0467826	0.420214	0.0411324	0.451895	0.0843432	0.445295	0.0499687	0.632742	0.13583
F61A+GS	76	85	REAIKRIAYE	3	1247.7	2700s	0.406574	0.0637956	0.392933	0.011985	0.499857	0.0654136	0.565419	0.0656034	0.59358	0.0656998
F61A+GS	76	85	REAIKRIAYE	3	1247.7	3600s	0.431655	0.0134785	0.436055	0.061095	0.539458	0.0994396	0.480056	0.0582232	0.57994	0.0440073
F61A+GS	76	85	REAIKRIAYE	3	1247.7	7200s	0.406134	0.0235842	0.456296	0.0647291	0.386333	0.00540135	0.532858	0.099564	0.520538	0.0431734
F61A+GS	76	85	REAIKRIAYE	3	1247.7	10800s	0.390733	0.027405	0.448375	0.076378	0.524938	0.0626133	0.505137	0.0136776	0.740105	0.0481688
F61A+GS	76	85	REAIKRIAYE	3	1247.7	14400s	0.367853	0.0807713	0.495017	0.0732169	0.461136	0.0404977	0.510417	0.00994396	0.89587	0.0266832
F61A+GS	86	97	FVEMKAKEGVVY	2	1398.72	0s	0	0	0	0	0	0	0	0	0	0
F61A+GS	86	97	FVEMKAKEGVVY	2	1398.72	10s	2.04726	0.0298205	2.23338	0.160764	2.60561	0.248547	2.76637	0.0152294	2.9535	0.191918
F61A+GS	86	97	FVEMKAKEGVVY	2	1398.72	30s	2.19382	0.282929	3.29834	0.715663	2.55845	0.0179726	2.88098	0.174089	2.87692	0.0437338
F61A+GS	86	97	FVEMKAKEGVVY	2	1398.72	45s	2.3201	0.192922	2.70196	0.234949	2.94741	0.291435	2.81556	0.120318	2.91394	0.0345395
F61A+GS	86	97	FVEMKAKEGVVY	2	1398.72	60s	2.41341	0.151684	2.776	0.227347	2.5412	0.055008	2.63806	0.376822	3.17257	0.17353
F61A+GS	86	97	FVEMKAKEGVVY	2	1398.72	180s	2.58279	0.125148	2.71363	0.021243	3.17714	0.264011	3.51133	0.0606845	3.63812	0.0890742
F61A+GS	86	97	FVEMKAKEGVVY	2	1398.72	600s	2.78513	0.108295	3.37441	0.195447	3.54278	0.153879	3.85009	0.225185	4.17516	0.131058
F61A+GS	86	97	FVEMKAKEGVVY	2	1398.72	1200s	2.7831	0.124073	3.41194	0.150666	3.77352	0.171565	3.8222	0.159227	4.67164	0.00668415
F61A+GS	86	97	FVEMKAKEGVVY	2	1398.72	1800s	3.26842	0.2087	3.64927	0.102959	3.81257	0.113975	4.1569	0.164721	4.91759	0.000530716
F61A+GS	86	97	FVEMKAKEGVVY	2	1398.72	2700s	3.32978	0.0799659	3.67057	0.0268227	4.19291	0.235552	4.33237	0.25763	5.09509	0.0861337
F61A+GS	86	97	FVEMKAKEGVVY	2	1398.72	3600s	3.49105	0.221968	3.70252	0.0260624	4.23449	0.157034	4.71626	0.196695	5.04792	0.120745
F61A+GS	86	97	FVEMKAKEGVVY	2	1398.72	7200s	3.63406	0.105067	4.28014	0.212028	4.51037	0.114176	5.21527	0.144175	5.84614	0.0160936
F61A+GS	86	97	FVEMKAKEGVVY	2	1398.72	10800s	3.83742	0.204397	4.48299	0.177173	5.06466	0.157422	5.62605	0.262683	5.87555	0.0438342
F61A+GS	86	97	FVEMKAKEGVVY	2	1398.72	14400s	4.03976	0.158856	4.78625	0.186496	5.17115	0.182236	5.82382	0.155137	5.78731	0.0997745
F61A+GS	98	108	VEVRYSPHLLA	3	1282.7	0s	0	0	0	0	0	0	0	0	0	0
F61A+GS	98	108	VEVRYSPHLLA	3	1282.7	10s	0.505604	0.0950268	0.593844	0.123714	0.787565	0.102916	0.784523	0.0330353	0.800243	0.0308389
F61A+GS	98	108	VEVRYSPHLLA	3	1282.7	30s	0.570009	0.10184	1.20899	0.381183	0.802779	0.0125507	0.742431	0.0813555	0.823064	0.0398037
F61A+GS	98	108	VEVRYSPHLLA	3	1282.7	45s	0.57153	0.0591676	0.687155	0.00502028	0.89964	0.140926	0.739896	0.151729	0.887976	0.0179296
F61A+GS	98	108	VEVRYSPHLLA	3	1282.7	60s	0.590294	0.0562989	0.721639	0.0541473	0.856027	0.0799659	0.724682	0.230261	0.967088	0.0329904
F61A+GS	98	108	VEVRYSPHLLA	3	1282.7	180s	0.529439	0.0935924	0.790608	0.0681324	1.14205	0.290818	1.06243	0.0350075	1.2029	0.084269
F61A+GS	98	108	VEVRYSPHLLA	3	1282.7	600s	0.748517	0.0444654	0.958466	0.0340662	1.05888	0.0304803	1.13241	0.166655	1.3454	0.149891
F61A+GS	98	108	VEVRYSPHLLA	3	1282.7	1200s	0.825093	0.112598	0.993965	0.00502028	1.15168	0.0304803	1.33627	0.176203	1.23282	0.154553
F61A+GS	98	108	VEVRYSPHLLA	3	1282.7	1800s	0.851463	0.0817589	1.0964	0.0502028	1.21558	0.0365763	1.1319	0.414711	1.31751	0.095744
F61A+GS	98	108	VEVRYSPHLLA	3	1282.7	2700s	0.847406	0.00753042	1.09843	0.171765	1.26223	0.0975369	1.12024	0.393509	1.26832	0.176786
F61A+GS	98	108	VEVRYSPHLLA	3	1282.7	3600s	0.847406	0.143437	1.19631	0.00968197	1.35098	0.0692082	1.23282	0.352227	1.1816	0.188869
F61A+GS	98	108	VEVRYSPHLLA	3	1282.7	7200s	1.06801	0.0086062	1.32512	0.0616778	1.08018	0.105228	1.31092	0.236491	1.05431	0.0779148
F61A+GS	98	108	VEVRYSPHLLA	3	1282.7	10800s	1.02186	0.0903651	1.25006	0.13232	1.3312	0.178937	1.19225	0.416818	1.22116	0.14523
F61A+GS	98	108	VEVRYSPHLLA	3	1282.7	14400s	1.10807	0.0172124	1.29621	0.13483	1.25564	0.134113	1.22166	0.313319	1.34033	0.0466169
F61A+GS	109	131	NSKVDPMPWNQTEGDVTPDDVVD	2	2557.13	0s	0	0	0	0	0	0	0	0	0	0
F61A+GS	109	131	NSKVDPMPWNQTEGDVTPDDVVD	2	2557.13	10s	5.19753	0.476445	6.38309	0.328758	7.3278	0.0220138	7.3632	0.8411	7.4641	0.527256
F61A+GS	109	131	NSKVDPMPWNQTEGDVTPDDVVD	2	2557.13	30s	5.99414	0.241761	7.43073	0.123683	7.91285	0.0534523	7.85386	0.81627	8.22125	0.340887
F61A+GS	109	131	NSKVDPMPWNQTEGDVTPDDVVD	2	2557.13	45s	6.31718	0.0209321	7.8209	0.227169	7.68746	0.153521	7.78917	1.14426	8.22491	0.416525
F61A+GS	109	131	NSKVDPMPWNQTEGDVTPDDVVD	2	2557.13	60s	6.58977	0.209701	7.90553	0.0510588	8.11587	0.19878	8.36568	0.926005	8.16591	0.259252
F61A+GS	109	131	NSKVDPMPWNQTEGDVTPDDVVD	2	2557.13	180s	7.3575	0.254684	8.23101	0.0110817	8.51296	0.271324	8.36934	0.852671	8.52069	0.552693
F61A+GS	109	131	NSKVDPMPWNQTEGDVTPDDVVD	2	2557.13	600s	8.02799	0.223614	9.347	0.122325	9.04593	0.116226	8.84332	1.14421	9.25099	0.44946
F61A+GS	109	131	NSKVDPMPWNQTEGDVTPDDVVD	2	2557.13	1200s	8.52354	0.130426	8.81525	0.0925087	8.85105	0.555294	8.17731	0.981784	9.30184	0.630208
F61A+GS	109	131	NSKVDPMPWNQTEGDVTPDDVVD	2	2557.13	1800s	8.64518	0.148458	8.84698	0.089816	9.01339	0.528355	9.14724	1.52485	9.76118	0.480093
F61A+GS	109	131	NSKVDPMPWNQTEGDVTPDDVVD	2	2557.13	2700s	8.52476	0.505513	8.96619	0.293372	8.91045	0.536583	9.4064	1.10036	9.80146	0.526295
F61A+GS	109	131	NSKVDPMPWNQTEGDVTPDDVVD	2	2557.13	3600s	7.6838	1.1032	9.25139	0.199805	9.63709	0.207331	9.66882	1.20217	9.72171	0.621163
F61A+GS	109	131	NSKVDPMPWNQTEGDVTPDDVVD	2	2557.13	7200s	8.89296	0.231232	10.0155	0.258194	9.09964	0.129801	10.1306	1.11375	9.83929	0.619034
F61A+GS	109	131	NSKVDPMPWNQTEGDVTPDDVVD	2	2557.13	10800s	9.12527	0.36114	10.0716	0.0353625	10.1473	0.247331	10.2958	1.14191	10.4166	0.302958
F61A+GS	109	131	NSKVDPMPWNQTEGDVTPDDVVD	2	2557.13	14400s	9.03902	0.217319	10.0631	0.0747297	10.3592	0.1058	10.6457	0.924693	10.2921	0.484914
F61A+GS	132	144	LVNQGLQEGEQAF	2	1431.7	0s	0	0	0	0	0	0	0	0	0	0
F61A+GS	132	144	LVNQGLQEGEQAF	2	1431.7	10s	1.03208	0.0369293	1.15468	0.022668	1.37477	0.280011	1.40205	0.122323	1.56358	0.279167
F61A+GS	132	144	LVNQGLQEGEQAF	2	1431.7	30s	1.09974	0.0327312	1.21434	0.178638	1.23216	0.0289549	1.21543	0.070495	1.49118	0.27502
F61A+GS	132	144	LVNQGLQEGEQAF	2	1431.7	45s	1.14667	0.087657	1.23689	0.109584	1.48172	0.302061	1.42679	0.039394	1.56649	0.235446
F61A+GS	132	144	LVNQGLQEGEQAF	2	1431.7	60s	1.14922	0.132715	1.17687	0.0748053	1.44571	0.268846	1.21179	0.127165	1.59159	0.0146627
F61A+GS	132	144	LVNQGLQEGEQAF	2	1431.7	180s	1.15031	0.0904352	1.17286	0.0427327	1.84224	0.556492	1.54903	0.175866	2.0325	0.306774
F61A+GS	132	144	LVNQGLQEGEQAF	2	1431.7	600s	1.36495	0.251519	1.39369	0.0980803	1.54211	0.19224	2.04124	0.187252	2.68296	0.281935
F61A+GS	132	144	LVNQGLQEGEQAF	2	1431.7	1200s	1.39405	0.157986	1.99722	0.416265	1.84042	0.246415	2.19257	0.006235	3.20682	0.418323
F61A+GS	132	144	LVNQGLQEGEQAF	2	1431.7	1800s	1.40424	0.0233574	1.64216	0.0530737	2.0536	0.27823	2.23514	0.079881	3.41382	0.339536
F61A+GS	132	144	LVNQGLQEGEQAF	2	1431.7	2700s	1.3664	0.170879	1.66326	0.0559136	2.50143	0.296052	2.87432	0.082669	3.52078	0.346409
F61A+GS	132	144	LVNQGLQEGEQAF	2	1431.7	3600s	1.62433	0.099346	1.90845	0.0700927	2.55345	0.256139	2.80702	0.075061	3.62991	0.27927
F61A+GS	132	144	LVNQGLQEGEQAF	2	1431.7	7200s	1.54866	0.105509	2.29625	0.0677981	2.97182	0.208035	3.28104	0.206668	3.9737	0.259102
F61A+GS	132	144	LVNQGLQEGEQAF	2	1431.7	10800s	1.66835	0.0518801	2.70443	0.0287903	3.21628	0.0977716	3.33961	0.178904	4.12867	0.285052
F61A+GS	132	144	LVNQGLQEGEQAF	2	1431.7	14400s	1.87644	0.192168	2.90233	0.0199721	3.15699	0.0287182	3.41637	0.17638	4.50047	0.0914436
F61A+GS	145	152	GIKVRSIL	2	884.581	0s	0	0	0	0	0	0	0	0	0	0
F61A+GS	145	152	GIKVRSIL	2	884.581	10s	0.15525	0.007101	0.178321	0.00460609	0.22799	0.048172	0.231518	0.062662	0.36207	0.122445
F61A+GS	145	152	GIKVRSIL	2	884.581	30s	0.144122	0.015737	0.423681	0.185203	0.214962	0.00153536	0.190806	0.0334421	0.211705	0.0105556
F61A+GS	145	152	GIKVRSIL	2	884.581	45s	0.210076	0.002687	0.135437	0.0186163	0.223647	0.0328184	0.176692	0.0195039	0.178863	0.00710106
F61A+GS	145	152	GIKVRSIL	2	884.581	60s	0.15905	0.012283	0.173435	0.0341618	0.206005	0.0190001	0.206277	0.00355053	0.230975	0.0667883
F61A+GS	145	152	GIKVRSIL	2	884.581	180s	0.163393	0.016697	0.174521	0.0186163	0.349856	0.156223	0.278745	0.0992948	0.292316	0.0606469
F61A+GS	145	152	GIKVRSIL	2	884.581	600s	0.211433	0.037616	0.181849	0.00537377	0.200305	0.0307073	0.304529	0.0693792	0.287701	0.0172728
F61A+GS	145	152	GIKVRSIL	2	884.581	1200s	0.217405	0.039919	0.398982	0.200941	0.208448	0.0474043	0.270331	0.0564246	0.278473	0.043374
F61A+GS	145	152	GIKVRSIL	2	884.581	1800s	0.203834	0.02303	0.163393	0.00921218	0.19352	0.0305153	0.211433	0.0275166	0.318372	0.0667883
F61A+GS	145	152	GIKVRSIL	2	884.581	2700s	0.159593	0.006717	0.109109	0.02898	0.278473	0.0520104	0.3295	0.0846609	0.303172	0.0226466
F61A+GS	145	152	GIKVRSIL	2	884.581	3600s	0.242103	0.026293	0.166378	0.0293638	0.237489	0.0195759	0.237761	0.0267009	0.325971	0.0422225
F61A+GS	145	152	GIKVRSIL	2	884.581	7200s	0.167735	0.005374	0.149008	0.00671721	0.201934	0.0111314	0.301272	0.0435419	0.405768	0.0654449
F61A+GS	145	152	GIKVRSIL	2	884.581	10800s	0.166378	0.036657	0.203291	0.0118991	0.25486	0.00115152	0.289873	0.00640534	0.499678	0.0445255
F61A+GS	145	152	GIKVRSIL	2	884.581	14400s	0.163393	0.02303	0.228261	0.00575761	0.198134	0.0115152	0.288244	0.0291479	0.634572	0.00422225
F61A+GS	155	163	MRHQPSWSL	2	1140.55	0s	0	0	0	0	0	0	0	0	0	0
F61A+GS	155	163	MRHQPSWSL	2	1140.55	10s	0.741636	0.0707712	0.937064	0.113017	1.30561	0.0911507	1.45807	0.288217	1.8543	0.156018
F61A+GS	155	163	MRHQPSWSL	2	1140.55	30s	0.869718	0.14014	1.18207	0.027809	1.64523	0.0763097	1.75927	0.341165	1.92743	0.142838
F61A+GS	155	163	MRHQPSWSL	2	1140.55	45s	0.94698	0.128032	1.29941	0.0852687	1.71175	0.141097	1.83075	0.410855	1.98238	0.103439
F61A+GS	155	163	MRHQPSWSL	2	1140.55	60s	1.0073	0.0727035	1.39361	0.000503098	1.8419	0.159637	1.92536	0.172897	2.03031	0.124395
F61A+GS	155	163	MRHQPSWSL	2	1140.55	180s	1.27297	0.303509	1.64069	0.113297	2.00882	0.147245	2.00345	0.431086	2.0898	0.119977
F61A+GS	155	163	MRHQPSWSL	2	1140.55	600s	1.34073	0.282375	1.76423	0.0774944	2.027	0.0540115	2.04477	0.312873	2.41373	0.0509424
F61A+GS	155	163	MRHQPSWSL	2	1140.55	1200s	1.58863	0.319677	1.88115	0.0729362	2.05386	0.0991374	2.27201	0.0836382	2.72815	0.00678514
F61A+GS	155	163	MRHQPSWSL	2	1140.55	1800s	1.74026	0.174861	1.96668	0.0269644	2.12162	0.0528703	2.32531	0.21941	2.95828	0.0139156
F61A+GS	155	163	MRHQPSWSL	2	1140.55	2700s	1.86091	0.126759	1.96172	0.129174	2.1588	0.131089	2.2216	0.437475	3.20453	0.102813
F61A+GS	155	163	MRHQPSWSL	2	1140.55	3600s	2.00056	0.125876	2.0741	0.0453341	2.26127	0.122291	2.598	0.0326806	3.26568	0.00695063
F61A+GS	155	163	MRHQPSWSL	2	1140.55	7200s	2.01626	0.0576938	2.26912	0.0555745	2.42901	0.181925	2.95704	0.337349	3.46482	0.145279
F61A+GS	155	163	MRHQPSWSL	2	1140.55	10800s	2.09724	0.00451554	2.32242	0.118647	2.77359	0.0581365	3.14751	0.384938	3.64951	0.0160433
F61A+GS	155	163	MRHQPSWSL	2	1140.55	14400s	2.09848	0.0099303	2.41662	0.0551265	2.91779	0.0504626	3.37227	0.306584	3.59704	0.132825
F61A+GS	167	179	ELCKKYNQKTVVA	2	1522.82	0s	0	0	0	0	0	0	0	0	0	0
F61A+GS	167	179	ELCKKYNQKTVVA	2	1522.82	10s	1.50737	0.0110303	1.79793	0.0474067	2.24314	0.150344	2.40884	0.0239756	2.70007	0.423535
F61A+GS	167	179	ELCKKYNQKTVVA	2	1522.82	30s	1.76077	0.118588	2.47747	0.370401	2.47479	0.0933459	2.63346	0.135337	3.12788	0.251123
F61A+GS	167	179	ELCKKYNQKTVVA	2	1522.82	45s	1.87291	0.0132553	2.5009	0.19367	2.60568	0.106118	2.71782	0.243941	3.26714	0.485018
F61A+GS	167	179	ELCKKYNQKTVVA	2	1522.82	60s	1.95359	0.0527846	2.48182	0.101858	2.70811	0.174383	2.88519	0.221198	3.34513	1.77625
F61A+GS	167	179	ELCKKYNQKTVVA	2	1522.82	180s	2.26423	0.112197	2.87414	0.171183	3.01239	0.110635	3.05625	0.354497	3.78097	0.522653
F61A+GS	167	179	ELCKKYNQKTVVA	2	1522.82	600s	2.78744	0.0792953	3.30865	0.108694	3.37827	0.131266	3.50213	0.266749	4.54018	1.29031
F61A+GS	167	179	ELCKKYNQKTVVA	2	1522.82	1200s	3.00469	0.11338	3.29224	0.104177	3.53494	0.0749873	3.53125	0.488693	5.11461	0.498307
F61A+GS	167	179	ELCKKYNQKTVVA	2	1522.82	1800s	3.05256	0.120955	3.42982	0.151262	3.82114	0.0905244	4.29247	0.299357	5.31245	0.414552
F61A+GS	167	179	ELCKKYNQKTVVA	2	1522.82	2700s	3.12554	0.174213	3.43652	0.0260562	4.03204	0.077591	3.92826	0.729595	5.61707	0.406768
F61A+GS	167	179	ELCKKYNQKTVVA	2	1522.82	3600s	2.83565	0.131057	3.85127	0.142239	4.37917	0.156829	4.87794	0.315136	5.57288	0.351581
F61A+GS	167	179	ELCKKYNQKTVVA	2	1522.82	7200s	3.37258	0.205931	4.56027	0.2953	4.69517	0.00325702	5.42157	0.307074	5.68	0.201879
F61A+GS	167	179	ELCKKYNQKTVVA	2	1522.82	10800s	3.59485	0.139181	4.87393	0.296086	5.286	0.171912	5.59631	0.310994	5.80988	0.0369855
F61A+GS	167	179	ELCKKYNQKTVVA	2	1522.82	14400s	3.75118	0.00639096	4.98573	0.249333	5.52936	0.269841	5.70778	0.299192	5.54376	0.168123
F61A+GS	180	200	MDLAGDETIEGSSLFPGHVEA	2	2173.98	0s	0	0	0	0	0	0	0	0	0	0
F61A+GS	180	200	MDLAGDETIEGSSLFPGHVEA	2	2173.98	10s	4.07381	0.004574	4.116	0.53724	4.63489	0.95711	4.67865	0.592567	4.76421	0.222341
F61A+GS	180	200	MDLAGDETIEGSSLFPGHVEA	2	2173.98	30s	4.32537	0.335717	5.21292	0.986646	4.66682	0.37921	4.74135	0.105023	5.09936	0.355062
F61A+GS	180	200	MDLAGDETIEGSSLFPGHVEA	2	2173.98	45s	4.28555	0.065229	4.70744	0.0907903	4.82178	0.0357206	4.68969	0.735824	5.30834	0.242914
F61A+GS	180	200	MDLAGDETIEGSSLFPGHVEA	2	2173.98	60s	4.34035	0.095418	4.71256	0.0168845	4.72912	0.0833071	4.80995	0.808946	5.51218	0.52845
F61A+GS	180	200	MDLAGDETIEGSSLFPGHVEA	2	2173.98	180s	4.45391	0.132645	4.80561	0.0932326	5.39863	0.225007	5.51652	0.684986	6.36306	0.259308
F61A+GS	180	200	MDLAGDETIEGSSLFPGHVEA	2	2173.98	600s	4.72124	0.006424	5.77991	0.0319065	6.00899	0.0669357	6.45848	0.748434	7.72415	0.497839
F61A+GS	180	200	MDLAGDETIEGSSLFPGHVEA	2	2173.98	1200s	5.0414	0.025382	5.87257	0.11973	6.39894	0.224728	7.25731	0.643143	8.12042	0.616664
F61A+GS	180	200	MDLAGDETIEGSSLFPGHVEA	2	2173.98	1800s	5.21647	0.238702	6.2223	0.10085	6.84804	0.1297	7.42016	1.0298	8.4256	0.384762
F61A+GS	180	200	MDLAGDETIEGSSLFPGHVEA	2	2173.98	2700s	5.49247	0.121314	6.55193	0.18893	7.27033	0.241814	6.8717	0.809645	8.75286	0.461453
F61A+GS	180	200	MDLAGDETIEGSSLFPGHVEA	2	2173.98	3600s	5.42781	0.517642	6.8299	0.208034	7.71548	0.0838201	8.05891	0.990226	8.73669	0.471066
F61A+GS	180	200	MDLAGDETIEGSSLFPGHVEA	2	2173.98	7200s	6.3883	0.141968	7.86373	0.071062	7.61927	0.488467	8.72526	0.855785	9.33207	0.739529
F61A+GS	180	200	MDLAGDETIEGSSLFPGHVEA	2	2173.98	10800s	6.80427	0.161138	8.07586	0.0574117	8.55492	0.072456	8.88021	1.00208	9.7445	0.618575
F61A+GS	180	200	MDLAGDETIEGSSLFPGHVEA	2	2173.98	14400s	6.93202	0.135778	8.20085	0.0703594	8.50288	0.218439	9.26583	0.922624	9.6408	0.222894
F61A+GS	201	229	YEGAVKNGIHRTVHAGEVGSPEVVREAVD	4	3074.55	0s	0	0	0	0	0	0	0	0	0	0
F61A+GS	201	229	YEGAVKNGIHRTVHAGEVGSPEVVREAVD	4	3074.55	10s	8.07485	0.0345167	8.68144	0.208127	9.99166	0.775471	10.3083	0.133616	10.8069	0.291034
F61A+GS	201	229	YEGAVKNGIHRTVHAGEVGSPEVVREAVD	4	3074.55	30s	8.90587	0.341188	11.4644	0.745753	10.5655	0.446501	10.6407	0.438154	11.069	0.0797338
F61A+GS	201	229	YEGAVKNGIHRTVHAGEVGSPEVVREAVD	4	3074.55	45s	9.30015	0.465403	10.4175	0.808191	11.0168	0.790861	10.6067	0.900869	11.439	0.0045692
F61A+GS	201	229	YEGAVKNGIHRTVHAGEVGSPEVVREAVD	4	3074.55	60s	9.14244	0.324453	10.3338	0.545056	11.0859	0.962656	11.1053	0.744849	11.7398	0.0910932
F61A+GS	201	229	YEGAVKNGIHRTVHAGEVGSPEVVREAVD	4	3074.55	180s	9.92857	0.372799	11.0726	0.759241	12.2445	1.2159	12.0443	0.559933	12.97	0.223559
F61A+GS	201	229	YEGAVKNGIHRTVHAGEVGSPEVVREAVD	4	3074.55	600s	10.7171	0.812148	12.7735	0.296024	12.8669	0.668141	13.3788	0.610285	14.6405	0.33702
F61A+GS	201	229	YEGAVKNGIHRTVHAGEVGSPEVVREAVD	4	3074.55	1200s	11.5372	0.907101	12.4859	0.529648	13.3825	0.546447	13.6724	0.868286	15.2896	0.06674
F61A+GS	201	229	YEGAVKNGIHRTVHAGEVGSPEVVREAVD	4	3074.55	1800s	12.122	0.746615	12.8499	0.632216	13.6554	0.550796	14.5544	0.814865	16.2019	0.157847
F61A+GS	201	229	YEGAVKNGIHRTVHAGEVGSPEVVREAVD	4	3074.55	2700s	11.8988	0.810652	13.2733	0.452633	13.8265	0.015146	14.2171	1.4614	16.8679	0.0249419
F61A+GS	201	229	YEGAVKNGIHRTVHAGEVGSPEVVREAVD	4	3074.55	3600s	11.4499	0.291965	13.926	0.736116	15.0554	0.746892	15.5455	0.7373	17.2949	0.052541
F61A+GS	201	229	YEGAVKNGIHRTVHAGEVGSPEVVREAVD	4	3074.55	7200s	12.9554	0.597236	15.252	0.935021	14.6599	0.191097	16.9662	0.570549	18.6913	0.0660345
F61A+GS	201	229	YEGAVKNGIHRTVHAGEVGSPEVVREAVD	4	3074.55	10800s	13.5111	0.100521	15.8319	0.473143	16.6896	0.387315	17.7365	1.2353	20.2369	0.0203736
F61A+GS	201	229	YEGAVKNGIHRTVHAGEVGSPEVVREAVD	4	3074.55	14400s	13.8107	0.0879072	16.0915	0.266155	17.1603	0.0416931	18.5773	1.67484	20.7731	0.284729
F61A+GS	230	248	ILKTERVGHGYHTIEDEAL	3	2180.12	0s	0	0	0	0	0	0	0	0	0	0
F61A+GS	230	248	ILKTERVGHGYHTIEDEAL	3	2180.12	10s	3.2674	0.282978	3.57161	0.105678	4.16654	0.502489	4.11359	1.11275	4.27659	0.355358
F61A+GS	230	248	ILKTERVGHGYHTIEDEAL	3	2180.12	30s	3.64222	0.147842	4.52058	0.22026	4.41572	0.141	4.40534	0.560102	4.59119	0.295508
F61A+GS	230	248	ILKTERVGHGYHTIEDEAL	3	2180.12	45s	3.79276	0.00841407	4.32539	0.0399971	4.51332	0.00703737	4.36277	0.764814	4.84141	0.29539
F61A+GS	230	248	ILKTERVGHGYHTIEDEAL	3	2180.12	60s	3.82287	0.116181	4.26725	0.0907751	4.46867	0.0215197	4.62752	0.663309	5.14042	0.523997
F61A+GS	230	248	ILKTERVGHGYHTIEDEAL	3	2180.12	180s	4.19976	0.078231	4.67944	0.0528678	4.93796	0.00424756	5.16742	0.660829	6.35727	0.21845
F61A+GS	230	248	ILKTERVGHGYHTIEDEAL	3	2180.12	600s	4.55381	0.0544313	5.726	0.0219696	6.20672	0.0560147	6.82033	0.780841	8.46805	0.488925
F61A+GS	230	248	ILKTERVGHGYHTIEDEAL	3	2180.12	1200s	5.10616	0.154484	6.24721	0.0199633	7.19203	0.145551	6.68743	1.65641	9.3568	0.417647
F61A+GS	230	248	ILKTERVGHGYHTIEDEAL	3	2180.12	1800s	5.43737	0.0668908	6.99372	0.15825	8.03094	0.102121	9.14084	0.834934	9.31423	0.547809
F61A+GS	230	248	ILKTERVGHGYHTIEDEAL	3	2180.12	2700s	5.83814	0.0506594	7.7828	0.0149228	8.49712	0.286438	7.83159	2.02742	9.56756	0.381751
F61A+GS	230	248	ILKTERVGHGYHTIEDEAL	3	2180.12	3600s	5.85786	0.345873	8.59783	0.131013	9.24155	0.0170901	9.71084	0.946119	10.4885	0.295034
F61A+GS	230	248	ILKTERVGHGYHTIEDEAL	3	2180.12	7200s	7.90012	0.27271	9.77937	0.286521	9.04843	0.464564	9.95795	0.947918	11.0481	0.180211
F61A+GS	230	248	ILKTERVGHGYHTIEDEAL	3	2180.12	10800s	8.70581	0.242046	10.0639	0.221607	9.84997	0.00183364	10.0306	0.777561	11.1717	0.314275
F61A+GS	230	248	ILKTERVGHGYHTIEDEAL	3	2180.12	14400s	9.16991	0.442864	9.97456	0.283547	10.1241	0.0189413	10.1749	0.889779	11.8704	0.0501624
F61A+GS	253	259	LKENMHF	2	917.443	0s	0	0	0	0	0	0	0	0	0	0
F61A+GS	253	259	LKENMHF	2	917.443	10s	0.505316	0.0172486	0.508592	0.0356751	0.740663	0.192247	0.709782	0.0495464	0.816928	0.000587069
F61A+GS	253	259	LKENMHF	2	917.443	30s	0.58205	0.0962298	0.55772	0.0470763	0.747681	0.00447514	0.832836	0.00110714	0.78558	0.0658117
F61A+GS	253	259	LKENMHF	2	917.443	45s	0.589536	0.0563485	0.687792	0.037981	0.85857	0.111341	0.881964	0.0557204	0.878221	0.0500084
F61A+GS	253	259	LKENMHF	2	917.443	60s	0.560527	0.0840346	0.663462	0.0271335	0.8188	0.0891122	0.941386	0.0425263	0.966184	0.0822729
F61A+GS	253	259	LKENMHF	2	917.443	180s	0.578774	0.101364	0.759378	0.0248049	1.02514	0.187104	1.02327	0.0169104	1.09251	0.0468249
F61A+GS	253	259	LKENMHF	2	917.443	600s	0.635856	0.0269262	1.00502	0.0562353	0.977881	0.0102821	1.10281	0.0302293	1.23054	0.0476759
F61A+GS	253	259	LKENMHF	2	917.443	1200s	0.823946	0.0775527	0.945597	0.0234359	1.03543	0.00660688	1.2296	0.0263101	1.39383	0.00493383
F61A+GS	253	259	LKENMHF	2	917.443	1800s	0.84968	0.0499497	0.945597	0.0195326	0.996128	0.0888459	1.12105	0.233114	1.47618	0.110906
F61A+GS	253	259	LKENMHF	2	917.443	2700s	0.804295	0.0930585	0.878221	0.110475	1.06491	0.104007	1.17252	0.197297	1.65585	0.0745587
F61A+GS	253	259	LKENMHF	2	917.443	3600s	0.754231	0.157288	1.04713	0.0253697	1.24504	0.00814514	1.27078	0.25666	1.68392	0.145917
F61A+GS	253	259	LKENMHF	2	917.443	7200s	0.959165	0.0296659	1.19311	0.00797522	1.04432	0.231295	1.53233	0.232839	1.7906	0.135105
F61A+GS	253	259	LKENMHF	2	917.443	10800s	1.00783	0.0536731	1.26189	0.038765	1.44998	0.0438605	1.65865	0.283303	1.98571	0.146482
F61A+GS	253	259	LKENMHF	2	917.443	14400s	0.98911	0.0473611	1.33815	0.00149066	1.52905	0.0689089	1.76533	0.269552	1.88698	0.117312
F61A+GS	260	267	EVCPWSSY	1	969.39	0s	0	0	0	0	0	0	0	0	0	0
F61A+GS	260	267	EVCPWSSY	1	969.39	10s	0.412968	0.0277849	0.602055	0.00879716	0.817969	0.116451	0.943648	0.0378581	1.5496	0.0667398
F61A+GS	260	267	EVCPWSSY	1	969.39	30s	0.44077	0.0687264	1.14168	0.329969	1.02185	0.0767924	1.40393	0.0544925	1.64992	0.065236
F61A+GS	260	267	EVCPWSSY	1	969.39	45s	0.52564	0.00962491	0.97584	0.087153	1.20931	0.115361	1.23045	0.0173506	1.64992	0.065236
F61A+GS	260	267	EVCPWSSY	1	969.39	60s	0.558482	0.0156399	0.957142	0.00250625	1.27679	0.0904319	1.42864	0.125225	1.74747	0.00714626
F61A+GS	260	267	EVCPWSSY	1	969.39	180s	0.845121	0.0197097	1.43271	0.0890937	1.70552	0.162019	1.7465	0.046607	2.0224	0.0593084
F61A+GS	260	267	EVCPWSSY	1	969.39	600s	1.35271	0.0687494	1.76975	0.0740884	1.85722	0.0559146	2.04517	0.150116	2.36904	0.037235
F61A+GS	260	267	EVCPWSSY	1	969.39	1200s	1.58472	0.0851986	1.82698	0.0412082	2.05362	0.00279136	2.16938	0.239266	2.38465	0.0911492
F61A+GS	260	267	EVCPWSSY	1	969.39	1800s	1.65984	0.051408	2.00566	0.0378558	2.20694	0.00961112	2.34546	0.257484	2.36644	0.0827798
F61A+GS	260	267	EVCPWSSY	1	969.39	2700s	1.74292	0.0766682	2.29782	0.159062	2.32481	0.00120024	2.11378	0.255223	2.43586	0.0236737
F61A+GS	260	267	EVCPWSSY	1	969.39	3600s	1.71073	0.0533348	2.29213	0.0672226	2.39765	0.0013198	2.37879	0.315749	2.4939	0.0402333
F61A+GS	260	267	EVCPWSSY	1	969.39	7200s	2.00192	0.0266122	2.45878	0.0643669	2.3305	0.0864357	2.47325	0.157016	2.58267	0.104219
F61A+GS	260	267	EVCPWSSY	1	969.39	10800s	2.13556	0.0046676	2.51293	0.0303141	2.48025	0.0389273	2.45244	0.228273	2.636	0.119569
F61A+GS	260	267	EVCPWSSY	1	969.39	14400s	2.25734	0.00610639	2.50057	0.0151019	2.46724	0.027486	2.53016	0.216114	2.69957	0.123749
F61A+GS	268	290	LTGAWDPKTTHAVVRFKNDKANY	4	2631.36	0s	0	0	0	0	0	0	0	0	0	0
F61A+GS	268	290	LTGAWDPKTTHAVVRFKNDKANY	4	2631.36	10s	3.69781	0.519482	3.25816	0.154787	4.59605	1.01983	4.81839	0.551679	4.98642	0.406952
F61A+GS	268	290	LTGAWDPKTTHAVVRFKNDKANY	4	2631.36	30s	3.6258	0.54735	5.19234	1.373	4.3459	0.449273	4.9801	0.292649	4.98895	0.180356
F61A+GS	268	290	LTGAWDPKTTHAVVRFKNDKANY	4	2631.36	45s	3.72055	0.43608	3.98459	0.176445	5.0079	0.818989	5.03695	0.0625267	5.20371	0.161074
F61A+GS	268	290	LTGAWDPKTTHAVVRFKNDKANY	4	2631.36	60s	3.65738	0.380633	3.88478	0.0570215	4.86766	0.552397	5.49807	0.117596	5.50186	0.239276
F61A+GS	268	290	LTGAWDPKTTHAVVRFKNDKANY	4	2631.36	180s	3.60558	0.0902032	4.47729	0.0372375	5.81896	0.932524	6.42789	0.19397	5.90361	0.32462
F61A+GS	268	290	LTGAWDPKTTHAVVRFKNDKANY	4	2631.36	600s	4.55057	0.506431	5.53218	0.0891626	6.12848	0.538983	6.69699	0.22525	6.94587	0.0363777
F61A+GS	268	290	LTGAWDPKTTHAVVRFKNDKANY	4	2631.36	1200s	5.33763	0.686582	5.28962	0.0966097	6.6553	0.841856	7.10252	0.302944	7.43731	0.054765
F61A+GS	268	290	LTGAWDPKTTHAVVRFKNDKANY	4	2631.36	1800s	5.46144	0.629263	4.94347	0.185595	6.64898	0.716125	6.82964	0.126504	7.38677	0.0144386
F61A+GS	268	290	LTGAWDPKTTHAVVRFKNDKANY	4	2631.36	2700s	5.30984	0.0563306	5.82654	0.703838	6.62498	0.0617805	7.63312	0.823195	7.40193	1.25431
F61A+GS	268	290	LTGAWDPKTTHAVVRFKNDKANY	4	2631.36	3600s	5.37048	0.400952	6.4241	0.621657	7.32234	0.336557	7.36403	0.558051	8.213	0.810852
F61A+GS	268	290	LTGAWDPKTTHAVVRFKNDKANY	4	2631.36	7200s	5.56756	0.377122	7.14547	0.220874	6.44305	0.638004	8.11825	0.485534	8.213	1.50886
F61A+GS	268	290	LTGAWDPKTTHAVVRFKNDKANY	4	2631.36	10800s	6.0451	0.0172789	6.8069	0.386263	8.14478	0.255376	9.03923	0.766734	9.66206	1.1096
F61A+GS	268	290	LTGAWDPKTTHAVVRFKNDKANY	4	2631.36	14400s	5.74695	0.0534233	6.97366	0.552669	7.7961	0.391032	9.35001	0.573242	9.97284	1.03374
F61A+GS	291	300	SLNTDDPLIF	1	1133.56	0s	0	0	0	0	0	0	0	0	0	0
F61A+GS	291	300	SLNTDDPLIF	1	1133.56	10s	0.59349	0.0771741	0.616999	0.150582	0.742237	0.0322612	0.750785	0.082362	0.82409	0.00649213
F61A+GS	291	300	SLNTDDPLIF	1	1133.56	30s	0.636447	0.0656829	1.07563	0.245268	0.722789	0.109157	0.682824	0.15256	0.730055	0.0830073
F61A+GS	291	300	SLNTDDPLIF	1	1133.56	45s	0.633241	0.0445442	0.730696	0.0202441	0.839264	0.0555216	0.644782	0.231225	0.711462	0.113842
F61A+GS	291	300	SLNTDDPLIF	1	1133.56	60s	0.618922	0.0735533	0.681541	0.0415097	0.788186	0.0436073	0.653544	0.250612	0.729841	0.420411
F61A+GS	291	300	SLNTDDPLIF	1	1133.56	180s	0.626403	0.0900737	0.689876	0.0305626	0.929666	0.0817364	0.769806	0.0876135	0.798658	0.0257207
F61A+GS	291	300	SLNTDDPLIF	1	1133.56	600s	0.685174	0.0179773	0.750144	0.0456625	0.746297	0.0189928	0.849736	0.0560792	0.821312	0.0819132
F61A+GS	291	300	SLNTDDPLIF	1	1133.56	1200s	0.742237	0.0766784	0.799726	0.0272984	0.713171	0.0433473	0.863841	0.00416336	0.795025	0.00382032
F61A+GS	291	300	SLNTDDPLIF	1	1133.56	1800s	0.722147	0.0725075	0.624052	0.0501115	0.708042	0.0128694	0.64927	0.160577	0.857644	0.0276913
F61A+GS	291	300	SLNTDDPLIF	1	1133.56	2700s	0.631104	0.0177778	0.637943	0.0892274	0.766814	0.0478386	0.682824	0.183829	0.776431	0.0532729
F61A+GS	291	300	SLNTDDPLIF	1	1133.56	3600s	0.657178	0.139593	0.698211	0.00551891	0.762967	0.00715706	0.678763	0.150046	0.742664	0.0887197
F61A+GS	291	300	SLNTDDPLIF	1	1133.56	7200s	0.573615	0.0861748	0.667863	0.0322974	0.585369	0.0923587	0.76425	0.0529435	0.676412	0.0737285
F61A+GS	291	300	SLNTDDPLIF	1	1133.56	10800s	0.637943	0.0237984	0.674275	0.0555579	0.787972	0.0149246	0.637088	0.20031	0.789254	0.0190956
F61A+GS	291	300	SLNTDDPLIF	1	1133.56	14400s	0.589643	0.0381972	0.733474	0.0541252	0.643714	0.0687899	0.618495	0.160346	0.891838	0.0827232
F61A+GS	301	320	KSTLDTDYQMTKKDMGFTEE	3	2367.06	0s	0	0	0	0	0	0	0	0	0	0
F61A+GS	301	320	KSTLDTDYQMTKKDMGFTEE	3	2367.06	10s	4.12503	0.033402	4.56145	0.0876752	5.09177	0.131713	5.26351	0.0427343	6.05426	0.149969
F61A+GS	301	320	KSTLDTDYQMTKKDMGFTEE	3	2367.06	30s	4.54494	0.124947	5.77117	0.0795496	5.46827	0.0682452	5.69144	0.0161348	6.81246	0.145311
F61A+GS	301	320	KSTLDTDYQMTKKDMGFTEE	3	2367.06	45s	4.73838	0.184518	5.37532	0.296401	5.80986	0.159177	5.98868	0.234002	7.22246	0.00483081
F61A+GS	301	320	KSTLDTDYQMTKKDMGFTEE	3	2367.06	60s	4.66855	0.0624402	5.34937	0.00912783	6.09342	0.352049	6.49068	0.053222	7.72352	0.138946
F61A+GS	301	320	KSTLDTDYQMTKKDMGFTEE	3	2367.06	180s	5.16914	0.124774	6.39585	0.227102	7.07667	0.027984	7.33381	0.40826	8.20241	0.0103689
F61A+GS	301	320	KSTLDTDYQMTKKDMGFTEE	3	2367.06	600s	6.21798	0.00289582	7.35928	0.0977639	8.17221	0.046987	8.21184	0.362582	8.35669	0.369837
F61A+GS	301	320	KSTLDTDYQMTKKDMGFTEE	3	2367.06	1200s	6.93182	0.118155	7.87544	0.160538	8.14437	0.373467	8.62892	0.0150486	8.58457	0.265655
F61A+GS	301	320	KSTLDTDYQMTKKDMGFTEE	3	2367.06	1800s	7.4527	0.220483	8.26327	0.0684854	8.25478	0.300685	8.4987	0.233461	8.44114	0.17451
F61A+GS	301	320	KSTLDTDYQMTKKDMGFTEE	3	2367.06	2700s	7.70418	0.0283844	8.48266	0.130846	8.25431	0.319808	8.57419	0.104579	8.72187	0.0544079
F61A+GS	301	320	KSTLDTDYQMTKKDMGFTEE	3	2367.06	3600s	7.27908	0.309492	8.44539	0.0179354	8.55155	0.0705806	8.81057	0.155324	8.87945	0.156547
F61A+GS	301	320	KSTLDTDYQMTKKDMGFTEE	3	2367.06	7200s	8.27271	0.0619465	8.17693	0.224793	8.11088	0.519286	8.98089	0.206403	9.10828	0.255124
F61A+GS	301	320	KSTLDTDYQMTKKDMGFTEE	3	2367.06	10800s	8.48549	0.15105	8.45482	0.0873016	8.85586	0.0755849	9.45553	0.0700645	9.62208	0.107626
F61A+GS	301	320	KSTLDTDYQMTKKDMGFTEE	3	2367.06	14400s	8.32319	0.110839	8.84737	0.0969098	9.03138	0.105023	9.55037	0.194317	9.47157	0.0499571
F61A+GS	321	344	EFKRLNI AKSSFLPEEEKKELL	4	2832.54	0s	0	0	0	0	0	0	0	0	0	0
F61A+GS	321	344	EFKRLNI AKSSFLPEEEKKELL	4	2832.54	10s	1.61748	0.229013	1.83667	0.30616	2.00288	0.169181	2.04563	0.425788	2.13114	0.388447
F61A+GS	321	344	EFKRLNI AKSSFLPEEEKKELL	4	2832.54	30s	1.83968	0.169826	2.68455	0.352404	2.17871	0.202137	2.2016	0.523619	2.21605	0.456023
F61A+GS	321	344	EFKRLNI AKSSFLPEEEKKELL	4	2832.54	45s	1.88906	0.0223844	2.27205	0.0451208	2.2847	0.134773	2.04864	0.680365	2.3955	0.503891
F61A+GS	321	344	EFKRLNI AKSSFLPEEEKKELL	4	2832.54	60s	1.80054	0.224869	2.10645	0.217947	2.31662	0.0144171	2.42802	0.54083	2.51473	0.808684
F61A+GS	321	344	EFKRLNI AKSSFLPEEEKKELL	4	2832.54	180s	2.04744	0.143937	2.50811	0.0516532	2.70382	0.0471423	2.63096	0.669624	2.85497	0.370915
F61A+GS	321	344	EFKRLNI AKSSFLPEEEKKELL	4	2832.54	600s	2.14138	0.198529	3.04526	0.142382	2.95855	0.173691	3.14041	0.508228	3.19159	0.624872
F61A+GS	321	344	EFKRLNI AKSSFLPEEEKKELL	4	2832.54	1200s	2.51594	0.0510594	2.74899	0.355831	2.87003	0.369167	3.42253	0.251599	3.24158	0.614912
F61A+GS	321	344	EFKRLNI AKSSFLPEEEKKELL	4	2832.54	1800s	2.6424	0.13146	2.9447	0.140942	3.02599	0.30241	3.30842	0.548564	3.4951	0.524019
F61A+GS	321	344	EFKRLNI AKSSFLPEEEKKELL	4	2832.54	2700s	2.51534	0.192295	2.85136	0.385014	2.94349	0.485729	3.48335	0.640408	3.68117	0.415866
F61A+GS	321	344	EFKRLNI AKSSFLPEEEKKELL	4	2832.54	3600s	2.32806	0.22721	3.06694	0.253345	3.4132	0.110396	3.48245	0.728962	3.65949	0.622115
F61A+GS	321	344	EFKRLNI AKSSFLPEEEKKELL	4	2832.54	7200s	2.81824	0.206292	3.45595	0.130611	2.97842	0.178735	3.77632	0.678822	3.46198	0.773647
F61A+GS	321	344	EFKRLNI AKSSFLPEEEKKELL	4	2832.54	10800s	2.98203	0.148512	3.68599	0.0589671	3.81305	0.220389	3.88652	0.690679	3.89675	0.602075
F61A+GS	321	344	EFKRLNI AKSSFLPEEEKKELL	4	2832.54	14400s	3.01274	0.200984	3.64805	0.228569	3.69201	0.324108	3.92205	0.741227	4.1852	0.436356
F61A+GS	348	352	YREYQ	1	757.339	0s	0	0	0	0	0	0	0	0	0	0
F61A+GS	348	352	YREYQ	1	757.339	10s	0.363556	0.0308487	0.552667	0.0468953	0.733333	0.0622254	0.815111	0.0691645	0.939444	0.0797145
F61A+GS	348	352	YREYQ	1	757.339	30s	0.462667	0.0392586	0.833	0.0706824	0.833222	0.0707013	0.881778	0.0748213	1.05533	0.089548
F61A+GS	348	352	YREYQ	1	757.339	45s	0.491222	0.0416816	0.798111	0.067722	0.878444	0.0745385	0.927	0.0786586	1.11833	0.0948937
F61A+GS	348	352	YREYQ	1	757.339	60s	0.547889	0.0464899	0.836556	0.0709841	0.932778	0.0791488	0.969444	0.0822601	1.17678	0.0998529
F61A+GS	348	352	YREYQ	1	757.339	180s	0.740444	0.0628288	0.957667	0.0812607	1.08044	0.0916788	1.07211	0.0909716	1.49856	0.127157
F61A+GS	348	352	YREYQ	1	757.339	600s	0.939111	0.0796862	1.13578	0.0963739	1.27878	0.108508	1.41489	0.120057	1.94678	0.16519
F61A+GS	348	352	YREYQ	1	757.339	1200s	1.00122	0.0849565	1.24133	0.105331	1.45844	0.123753	1.79311	0.152151	2.05467	0.174344
F61A+GS	348	352	YREYQ	1	757.339	1800s	1.03122	0.0875021	1.39322	0.118219	1.69889	0.144156	1.92756	0.163559	2.025	0.171827
F61A+GS	348	352	YREYQ	1	757.339	2700s	1.09689	0.0930741	1.48967	0.126402	1.876	0.159184	1.96911	0.167085	2.11156	0.179171
F61A+GS	348	352	YREYQ	1	757.339	3600s	1.08767	0.0922916	1.70567	0.144731	1.99689	0.169442	2.051	0.174033	2.045	0.173524
F61A+GS	348	352	YREYQ	1	757.339	7200s	1.37189	0.116409	2.08622	0.177022	2.06689	0.175381	2.12133	0.180001	2.06833	0.175504
F61A+GS	348	352	YREYQ	1	757.339	10800s	1.59344	0.135208	2.11711	0.179643	2.13778	0.181396	2.13533	0.181189	2.10156	0.178323
F61A+GS	348	352	YREYQ	1	757.339	14400s	1.71233	0.145296	2.11811	0.179728	2.14444	0.181962	2.20322	0.18695	2.22444	0.18875

## Sheet: F61A+TSA
Protein state	Start	End	Sequence	charge	Peptide mass (Da)	HDX time	Uptake (D)-10C	Uptake SD (D)-10C	Uptake (D)-20C	Uptake SD (D)-20C	Uptake (D)-25C	Uptake SD (D)-25C	Uptake (D)-30C	Uptake SD (D)-30C	Uptake (D)-40C	Uptake SD (D)-40C
F61A+TSA	1	14	MAQTPAFNKPKVEL	2	1572.83	0s	0	0	0	0	0	0	0	0	0	0
F61A+TSA	1	14	MAQTPAFNKPKVEL	2	1572.83	10s	3.52304	0.203155	3.69818	0.3274294u2	3.9055	0.312431	3.96625	0.455235	3.5601	0.378921
F61A+TSA	1	14	MAQTPAFNKPKVEL	2	1572.83	30s	3.66209	0.156258	3.70152	0.234335	3.96012	0.463476	3.90188	0.342345	3.70598	0.722767
F61A+TSA	1	14	MAQTPAFNKPKVEL	2	1572.83	45s	3.64718	0.192712	3.91024	0.287456	3.96848	0.231243	3.80602	0.142354	3.49196	0.509169
F61A+TSA	1	14	MAQTPAFNKPKVEL	2	1572.83	60s	3.69372	0.125322	3.65944	0.467346	3.77509	0.45235265243b	4.23572	0.0563467	4.04205	0.467001
F61A+TSA	1	14	MAQTPAFNKPKVEL	2	1572.83	180s	3.67978	0.00354684	4.00805	0.563464	4.21009	0.312325	4.00164	0.142352	4.28296	0.457739
F61A+TSA	1	14	MAQTPAFNKPKVEL	2	1572.83	600s	3.80365	0.033695	4.52247	0.234235	4.26944	0.245353	4.62279	0.353465	4.31305	0.206702
F61A+TSA	1	14	MAQTPAFNKPKVEL	2	1572.83	1200s	3.85952	0.138327	4.37868	0.351515	4.34301	0.535346	5.49808	0.512355	4.10837	0.210446
F61A+TSA	1	14	MAQTPAFNKPKVEL	2	1572.83	1800s	4.07521	0.0504439	4.6919	0.295846	5.31165	0.234646	4.64815	0.454744	4.2955	0.115666
F61A+TSA	1	14	MAQTPAFNKPKVEL	2	1572.83	2700s	4.42466	0.141085	4.39679	0.363746	4.47036	0.534647	4.43608	0.243546	4.37952	0.260102
F61A+TSA	1	14	MAQTPAFNKPKVEL	2	1572.83	3600s	4.25453	0.134977	4.27251	0.412524	4.37116	0.253465	4.43525	0.321424	4.20228	0.367295
F61A+TSA	1	14	MAQTPAFNKPKVEL	2	1572.83	7200s	4.17219	0.539514	4.85492	0.525236	4.71057	0.112315	4.99397	0.0523453	4.36405	0.00729072
F61A+TSA	1	14	MAQTPAFNKPKVEL	2	1572.83	10800s	4.45336	0.359413	4.4868	0.245749	4.76463	0.312424	5.20047	0.123567	4.50241	0.155667
F61A+TSA	1	14	MAQTPAFNKPKVEL	2	1572.83	14400s	4.47886	0.0731043	4.40348	0.455568	4.027	0.213412	4.47649	0.232549	4.74944	0.46838
F61A+TSA	15	28	HVHLDGAIKPETIL	2	1541.86	0s	0	0	0	0	0	0	0	0	0	0
F61A+TSA	15	28	HVHLDGAIKPETIL	2	1541.86	10s	0.965427	0.194129	0.980175	0.00160437	1.20896	0.115515	1.37629	0.0724641	1.59581	0.0251352
F61A+TSA	15	28	HVHLDGAIKPETIL	2	1541.86	30s	0.896603	0.0213916	1.26852	0.129687	1.30236	0.11498	1.57369	0.0125676	1.71361	0.0307505
F61A+TSA	15	28	HVHLDGAIKPETIL	2	1541.86	45s	1.02877	0.109365	1.25339	0.0382375	1.44493	0.0139046	1.64459	0.0165785	1.72344	0.0387723
F61A+TSA	15	28	HVHLDGAIKPETIL	2	1541.86	60s	0.994923	0.00748707	1.3207	0.0286113	1.55837	0.149207	1.66142	0.00133698	1.6548	0.0262047
F61A+TSA	15	28	HVHLDGAIKPETIL	2	1541.86	180s	1.39066	0.213649	1.62228	0.0288787	1.65045	0.0633727	1.58844	0.0211242	1.73875	0.0989363
F61A+TSA	15	28	HVHLDGAIKPETIL	2	1541.86	600s	1.59978	0.0163111	1.77449	0.202953	1.65045	0.0302157	1.63495	0.0585596	1.87451	0.10161
F61A+TSA	15	28	HVHLDGAIKPETIL	2	1541.86	1200s	1.62493	0.0454572	1.65121	0.00615009	1.75331	0.0131024	1.74121	0.0451898	2.0097	0.0430506
F61A+TSA	15	28	HVHLDGAIKPETIL	2	1541.86	1800s	1.69659	0.120595	1.75123	0.0299483	1.70529	0.0184503	1.84293	0.044655	2.18894	0.0109632
F61A+TSA	15	28	HVHLDGAIKPETIL	2	1541.86	2700s	1.68827	0.0483985	1.8002	0.0975993	1.82308	0.0213916	1.91062	0.0489333	2.4113	0.00401093
F61A+TSA	15	28	HVHLDGAIKPETIL	2	1541.86	3600s	1.68354	0.0657792	1.93558	0.138778	1.88982	0.126478	1.9197	0.00989363	2.56956	0.0336918
F61A+TSA	15	28	HVHLDGAIKPETIL	2	1541.86	7200s	1.73724	0.0160437	1.81287	0.0106958	1.99401	0.045992	2.2606	0.0235308	2.86395	0.0612335
F61A+TSA	15	28	HVHLDGAIKPETIL	2	1541.86	10800s	1.81495	0.110434	1.96962	0.0371679	2.19518	0.0657792	2.43059	0.00508051	3.09519	0.120328
F61A+TSA	15	28	HVHLDGAIKPETIL	2	1541.86	14400s	1.7915	0.0553508	2.13695	0.0984015	2.36479	0.0398419	2.59451	0.0390397	3.24305	0.0219264
F61A+TSA	29	45	YFGKKRGIALPADTVEE	2	1893	0s	0	0	0	0	0	0	0	0	0	0
F61A+TSA	29	45	YFGKKRGIALPADTVEE	2	1893	10s	4.47896	0.0882399	5.41442	0.197166	5.9353	0.121855	6.39675	0.0950275	7.08835	0.0510692
F61A+TSA	29	45	YFGKKRGIALPADTVEE	2	1893	30s	4.65631	0.103108	6.03769	0.0979366	5.98855	0.673597	6.77409	0.0042019	7.25131	0.2046
F61A+TSA	29	45	YFGKKRGIALPADTVEE	2	1893	45s	5.05217	0.119916	6.29321	0.0416958	6.70324	0.0526853	6.80517	0.101815	7.48237	0.170015
F61A+TSA	29	45	YFGKKRGIALPADTVEE	2	1893	60s	5.21421	0.0853309	6.55079	0.0562408	6.81934	0.0882399	7.03075	0.0801593	7.69241	0.050746
F61A+TSA	29	45	YFGKKRGIALPADTVEE	2	1893	180s	6.33892	0.0119592	7.22434	0.0740181	7.22251	0.15741	7.40215	0.234337	8.89186	0.713353
F61A+TSA	29	45	YFGKKRGIALPADTVEE	2	1893	600s	6.9983	0.126057	7.51368	0.109573	7.70064	0.0998759	8.19363	0.155147	9.15241	0.447017
F61A+TSA	29	45	YFGKKRGIALPADTVEE	2	1893	1200s	7.40672	0.0365242	8.02267	0.0219792	8.25237	0.0248882	8.59977	0.10828	9.72882	0.0804825
F61A+TSA	29	45	YFGKKRGIALPADTVEE	2	1893	1800s	7.60853	0.00905023	8.31042	0.00484835	8.56434	0.0685233	8.9746	0.0197166	10.2191	0.234013
F61A+TSA	29	45	YFGKKRGIALPADTVEE	2	1893	2700s	7.85583	0.199105	8.45487	0.0694929	8.88249	0.0717555	9.33617	0.127673	10.3884	0.0597962
F61A+TSA	29	45	YFGKKRGIALPADTVEE	2	1893	3600s	7.72784	0.104724	8.34128	0.244357	8.86832	0.0329687	9.15881	0.353929	10.3882	0.0290901
F61A+TSA	29	45	YFGKKRGIALPADTVEE	2	1893	7200s	7.86223	0.965144	8.47772	0.787048	9.6278	0.183267	10.164	0.114098	10.4097	0.303183
F61A+TSA	29	45	YFGKKRGIALPADTVEE	2	1893	10800s	8.30356	0.191025	9.54575	0.0491299	9.80333	0.160642	10.4309	0.0604427	10.052	0.0843612
F61A+TSA	29	45	YFGKKRGIALPADTVEE	2	1893	14400s	8.84341	0.346818	9.54964	0.124441	9.90892	0.622204	10.1738	0.0937347	10.6044	0.0859773
F61A+TSA	46	62	LRNIIGMDKPLSLPGFL	2	1883.07	0s	0	0	0	0	0	0	0	0	0	0
F61A+TSA	46	62	LRNIIGMDKPLSLPGFL	2	1883.07	10s	1.50072	0.19596	1.74053	0.0249226	2.15899	0.150513	2.47326	0.0725689	2.9712	0.0378726
F61A+TSA	46	62	LRNIIGMDKPLSLPGFL	2	1883.07	30s	1.49692	0.0278547	2.25712	0.118749	2.32658	0.243362	2.85112	0.0175925	3.31623	0.0439811
F61A+TSA	46	62	LRNIIGMDKPLSLPGFL	2	1883.07	45s	1.71548	0.117527	2.32105	0.0615736	2.69735	0.0552208	2.98934	0.149536	3.59059	0.129989
F61A+TSA	46	62	LRNIIGMDKPLSLPGFL	2	1883.07	60s	1.71599	0.0904057	2.47344	0.0561981	2.83177	0.197426	3.09905	0.0461802	3.64778	0.0779444
F61A+TSA	46	62	LRNIIGMDKPLSLPGFL	2	1883.07	180s	2.52803	0.312266	3.06311	0.0447142	3.21637	0.107021	3.45341	0.0444698	4.6129	0.232856
F61A+TSA	46	62	LRNIIGMDKPLSLPGFL	2	1883.07	600s	3.00524	0.0283434	3.71447	0.207444	3.83334	0.00806321	4.27012	0.0539991	5.47746	0.235299
F61A+TSA	46	62	LRNIIGMDKPLSLPGFL	2	1883.07	1200s	3.2758	0.0346962	3.94599	0.03885	4.32488	0.0312755	4.87673	0.0703698	6.04727	0.0623066
F61A+TSA	46	62	LRNIIGMDKPLSLPGFL	2	1883.07	1800s	3.49419	0.248738	4.25647	0.024434	4.61204	0.0156377	5.21225	0.0713472	6.36604	0.0664604
F61A+TSA	46	62	LRNIIGMDKPLSLPGFL	2	1883.07	2700s	3.75162	0.100668	4.5234	0.051067	4.99231	0.0222349	5.55538	0.0581528	6.676	0.00244339
F61A+TSA	46	62	LRNIIGMDKPLSLPGFL	2	1883.07	3600s	3.82194	0.102867	4.72382	0.0364066	5.15265	0.0857632	5.57059	0.117772	6.9127	0.0752566
F61A+TSA	46	62	LRNIIGMDKPLSLPGFL	2	1883.07	7200s	4.16127	0.244584	4.93253	0.302737	5.77774	0.111663	6.39075	0.0808764	7.37556	0.0476462
F61A+TSA	46	62	LRNIIGMDKPLSLPGFL	2	1883.07	10800s	4.47433	0.00855189	5.54985	0.0723245	6.06766	0.124858	6.70675	0.00733019	7.51775	0.213064
F61A+TSA	46	62	LRNIIGMDKPLSLPGFL	2	1883.07	14400s	4.73799	0.154667	5.75736	0.063284	6.28103	0.212576	6.78709	0.052533	8.12782	0.0461802
F61A+TSA	63	74	AKFDYYMPVIAG	2	1373.67	0s	0	0	0	0	0	0	0	0	0	0
F61A+TSA	63	74	AKFDYYMPVIAG	2	1373.67	10s	0.90041	0.238706	0.746021	0.00244409	0.793836	0.28433	0.975013	0.149497	0.801325	0.0839139
F61A+TSA	63	74	AKFDYYMPVIAG	2	1373.67	30s	0.744005	0.0786183	0.94304	0.233004	0.71981	0.158459	0.965219	0.0411422	0.947361	0.111206
F61A+TSA	63	74	AKFDYYMPVIAG	2	1373.67	45s	0.903579	0.217932	0.756103	0.0900241	0.761288	0.116094	1.02225	0.11528	0.969252	0.114465
F61A+TSA	63	74	AKFDYYMPVIAG	2	1373.67	60s	0.758695	0.0195527	0.779722	0.0240336	0.895226	0.271294	0.992871	0.105503	0.833009	0.016294
F61A+TSA	63	74	AKFDYYMPVIAG	2	1373.67	180s	0.979909	0.359282	0.871318	0.025663	0.844243	0.0484745	0.788651	0.00977637	0.911356	0.0806551
F61A+TSA	63	74	AKFDYYMPVIAG	2	1373.67	600s	0.917117	0.105096	1.11759	0.344617	0.86959	0.0378834	0.945921	0.0130352	1.19277	0.247261
F61A+TSA	63	74	AKFDYYMPVIAG	2	1373.67	1200s	0.788075	0.0635464	0.829265	0.0305512	1.00382	0.0501039	1.08879	0.175975	1.29186	0.0721008
F61A+TSA	63	74	AKFDYYMPVIAG	2	1373.67	1800s	0.894938	0.252964	0.975589	0.0574362	0.908476	0.134425	1.18615	0.0358467	1.32498	0.0855433
F61A+TSA	63	74	AKFDYYMPVIAG	2	1373.67	2700s	0.847699	0.0476598	1.14092	0.25052	1.07266	0.118946	1.26708	0.0468451	1.61561	0.0916535
F61A+TSA	63	74	AKFDYYMPVIAG	2	1373.67	3600s	0.902139	0.0716934	1.32959	0.206933	1.09973	0.110799	1.27313	0.0154793	1.72075	0.0276997
F61A+TSA	63	74	AKFDYYMPVIAG	2	1373.67	7200s	0.927486	0.0839139	1.14496	0.0452157	1.2305	0.0382908	1.628	0.0676199	2.03442	0.00366614
F61A+TSA	63	74	AKFDYYMPVIAG	2	1373.67	10800s	1.15936	0.233411	1.23742	0.146646	1.49608	0.0423643	1.81061	0.00814698	2.31036	0.122612
F61A+TSA	63	74	AKFDYYMPVIAG	2	1373.67	14400s	1.04933	0.120168	1.51278	0.125463	1.63491	0.180048	1.9987	0.0509186	2.35155	0.0439937
F61A+TSA	76	85	REAIKRIAYE	3	1247.7	0s	0	0	0	0	0	0	0	0	0	0
F61A+TSA	76	85	REAIKRIAYE	3	1247.7	10s	0.507337	0.0846294	0.422194	0.0426258	0.475436	0.145924	0.491717	0.0233353	0.422194	0.0401367
F61A+TSA	76	85	REAIKRIAYE	3	1247.7	30s	0.446175	0.042937	0.525158	0.145924	0.419994	0.0880519	0.496997	0.0220908	0.554639	0.0413813
F61A+TSA	76	85	REAIKRIAYE	3	1247.7	45s	0.519438	0.0824515	0.420214	0.0024891	0.439355	0.0295581	0.491277	0.094897	0.57928	0.0413813
F61A+TSA	76	85	REAIKRIAYE	3	1247.7	60s	0.447715	0.00715616	0.437815	0.00373365	0.476976	0.165525	0.504477	0.0650278	0.459596	0.0469818
F61A+TSA	76	85	REAIKRIAYE	3	1247.7	180s	0.607441	0.16148	0.473676	0.0177348	0.477856	0.0659612	0.378413	0.00435593	0.386553	0.00840071
F61A+TSA	76	85	REAIKRIAYE	3	1247.7	600s	0.512397	0.0482263	0.59886	0.183571	0.458056	0.0765398	0.439135	0.00684503	0.551339	0.184816
F61A+TSA	76	85	REAIKRIAYE	3	1247.7	1200s	0.435835	0.0401367	0.427035	0.00528934	0.520538	0.0385811	0.493477	0.119166	0.543418	0.0205351
F61A+TSA	76	85	REAIKRIAYE	3	1247.7	1800s	0.489077	0.121033	0.442875	0.0301803	0.428575	0.0535157	0.509537	0.0504043	0.436715	0.0127566
F61A+TSA	76	85	REAIKRIAYE	3	1247.7	2700s	0.461136	0.0329806	0.551999	0.124144	0.461356	0.0463595	0.476536	0.0174237	0.611401	0.0874297
F61A+TSA	76	85	REAIKRIAYE	3	1247.7	3600s	0.458496	0.0311138	0.663103	0.133167	0.520538	0.092719	0.476976	0.0224019	0.564539	0.049782
F61A+TSA	76	85	REAIKRIAYE	3	1247.7	7200s	0.445075	0.0233353	0.482696	0.0186683	0.404374	0.0416924	0.501397	0.0146235	0.673883	0.110454
F61A+TSA	76	85	REAIKRIAYE	3	1247.7	10800s	0.555299	0.106409	0.441555	0.122899	0.489957	0.0370254	0.482696	0.0784067	0.739445	0.229308
F61A+TSA	76	85	REAIKRIAYE	3	1247.7	14400s	0.458936	0.067828	0.59798	0.0933413	0.5751	0.219663	0.58808	0.0252021	0.751986	0.0572493
F61A+TSA	86	97	FVEMKAKEGVVY	2	1398.72	0s	0	0	0	0	0	0	0	0	0	0
F61A+TSA	86	97	FVEMKAKEGVVY	2	1398.72	10s	2.33658	0.250656	2.47629	0.0996885	2.73924	0.00968197	2.80871	0.194715	2.8967	0.027253
F61A+TSA	86	97	FVEMKAKEGVVY	2	1398.72	30s	2.24834	0.00896479	2.74634	0.141644	2.51306	0.233443	2.82976	0.160649	3.30468	0.0355006
F61A+TSA	86	97	FVEMKAKEGVVY	2	1398.72	45s	2.56529	0.00251015	2.5265	0.0387279	2.7547	0.00358592	2.93321	0.180013	3.5443	0.192922
F61A+TSA	86	97	FVEMKAKEGVVY	2	1398.72	60s	2.44663	0.276474	2.40529	0.0207983	2.76332	0.187185	2.99381	0.216948	3.51108	0.105785
F61A+TSA	86	97	FVEMKAKEGVVY	2	1398.72	180s	2.83838	0.437482	3.02196	0.00932338	3.17714	0.0910823	3.26386	0.364329	3.86886	0.377238
F61A+TSA	86	97	FVEMKAKEGVVY	2	1398.72	600s	2.8858	0.179654	3.83868	0.310182	3.7583	0.0200811	3.8184	0.0871378	4.42771	0.377956
F61A+TSA	86	97	FVEMKAKEGVVY	2	1398.72	1200s	3.17131	0.176068	3.80166	0.0864206	3.81814	0.223761	4.24743	0.196867	5.08646	0.0810417
F61A+TSA	86	97	FVEMKAKEGVVY	2	1398.72	1800s	3.44313	0.366839	3.98575	0.0835518	4.02353	0.110446	4.51215	0.187543	5.19423	0.609964
F61A+TSA	86	97	FVEMKAKEGVVY	2	1398.72	2700s	3.61479	0.205832	4.19671	0.121563	4.51392	0.0466169	4.76622	0.195432	5.83676	0.00681324
F61A+TSA	86	97	FVEMKAKEGVVY	2	1398.72	3600s	3.74081	0.0362177	4.49338	0.41489	4.62929	0.140926	4.74644	0.158139	5.90902	0.0516372
F61A+TSA	86	97	FVEMKAKEGVVY	2	1398.72	7200s	3.90715	0.320939	4.54739	0.0867792	5.17775	0.126224	5.38922	0.181447	5.87327	0.111522
F61A+TSA	86	97	FVEMKAKEGVVY	2	1398.72	10800s	4.12293	0.253883	4.87804	0.228781	5.52056	0.365763	5.83422	0.10435	6.04797	0.0846276
F61A+TSA	86	97	FVEMKAKEGVVY	2	1398.72	14400s	4.04787	0.0717183	5.28754	0.148816	5.5302	0.433179	5.80988	0.336718	6.32867	0.0498442
F61A+TSA	98	108	VEVRYSPHLLA	3	1282.7	0s	0	0	0	0	0	0	0	0	0	0
F61A+TSA	98	108	VEVRYSPHLLA	3	1282.7	10s	0.74167	0.138058	0.544145	0.0107577	0.628582	0.113674	0.677266	0.10937	0.625285	0.00358592
F61A+TSA	98	108	VEVRYSPHLLA	3	1282.7	30s	0.620721	0.0674152	0.731274	0.185033	0.583447	0.0512786	0.728739	0.0387279	0.754602	0.0372935
F61A+TSA	98	108	VEVRYSPHLLA	3	1282.7	45s	0.724935	0.138775	0.579137	0.00788901	0.579898	0.0247428	0.69679	0.0961025	0.772098	0.0706425
F61A+TSA	98	108	VEVRYSPHLLA	3	1282.7	60s	0.663827	0.0043031	0.561641	0.0419552	0.648359	0.157422	0.696536	0.033349	0.574066	0.0631121
F61A+TSA	98	108	VEVRYSPHLLA	3	1282.7	180s	0.834221	0.250297	0.64126	0.0240256	0.65622	0.130527	0.496222	0.0240256	0.545413	0.0548645
F61A+TSA	98	108	VEVRYSPHLLA	3	1282.7	600s	0.71175	0.060602	0.838278	0.2087	0.616411	0.00681324	0.562655	0.0469755	0.741163	0.254959
F61A+TSA	98	108	VEVRYSPHLLA	3	1282.7	1200s	0.579644	0.0279701	0.546427	0.0426724	0.695522	0.0455411	0.679548	0.0846276	0.691972	0.0699254
F61A+TSA	98	108	VEVRYSPHLLA	3	1282.7	1800s	0.671941	0.182165	0.61565	0.0537887	0.553273	0.0164952	0.679041	0.00143437	0.568994	0.0616778
F61A+TSA	98	108	VEVRYSPHLLA	3	1282.7	2700s	0.621989	0.108653	0.714032	0.23165	0.629596	0.0276116	0.660784	0.0846276	0.761448	0.131603
F61A+TSA	98	108	VEVRYSPHLLA	3	1282.7	3600s	0.605254	0.0290459	0.946042	0.231292	0.710736	0.161008	0.58294	0.0168538	0.695522	0.106502
F61A+TSA	98	108	VEVRYSPHLLA	3	1282.7	7200s	0.636696	0.0139851	0.563923	0.130527	0.531721	0.0168538	0.681323	0.02546	0.731274	0.136265
F61A+TSA	98	108	VEVRYSPHLLA	3	1282.7	10800s	0.805568	0.205473	0.507125	0.299065	0.684872	0.106502	0.640245	0.0914409	0.839292	0.276833
F61A+TSA	98	108	VEVRYSPHLLA	3	1282.7	14400s	0.64202	0.0774558	0.827882	0.112956	0.736599	0.26213	0.760688	0.0222327	0.809372	0.0903651
F61A+TSA	109	131	NSKVDPMPWNQTEGDVTPDDVVD	2	2557.13	0s	0	0	0	0	0	0	0	0	0	0
F61A+TSA	109	131	NSKVDPMPWNQTEGDVTPDDVVD	2	2557.13	10s	5.81736	0.121692	6.85219	0.305524	7.41202	0.25259	7.58574	0.0753741	8.22979	0.0299195
F61A+TSA	109	131	NSKVDPMPWNQTEGDVTPDDVVD	2	2557.13	30s	6.03015	0.15046	7.5355	0.0256042	7.01636	0.774742	7.9456	0.0779633	8.44522	0.328251
F61A+TSA	109	131	NSKVDPMPWNQTEGDVTPDDVVD	2	2557.13	45s	6.6032	0.179517	7.7318	0.032221	7.89149	0.102704	7.81277	0.331991	8.78514	0.131185
F61A+TSA	109	131	NSKVDPMPWNQTEGDVTPDDVVD	2	2557.13	60s	6.78567	0.175202	8.00968	0.041427	8.0347	0.0739357	8.22572	0.139816	8.9135	0.0233027
F61A+TSA	109	131	NSKVDPMPWNQTEGDVTPDDVVD	2	2557.13	180s	7.81826	0.0290564	8.59758	0.0759495	8.59046	0.216629	8.52516	0.418873	9.77603	0.659667
F61A+TSA	109	131	NSKVDPMPWNQTEGDVTPDDVVD	2	2557.13	600s	8.33313	0.155351	8.97331	0.132624	9.01155	0.152187	9.08479	0.15679	9.6855	0.310702
F61A+TSA	109	131	NSKVDPMPWNQTEGDVTPDDVVD	2	2557.13	1200s	8.92917	0.032221	9.32605	0.079114	9.34456	0.217492	9.32259	0.050633	9.92534	0.0233027
F61A+TSA	109	131	NSKVDPMPWNQTEGDVTPDDVVD	2	2557.13	1800s	9.1566	0.0517837	9.47333	0.128021	9.47455	0.192463	9.70483	0.092923	10.3786	0.0509207
F61A+TSA	109	131	NSKVDPMPWNQTEGDVTPDDVVD	2	2557.13	2700s	9.29615	0.0696203	9.54575	0.0428654	9.7506	0.0362486	9.72477	0.144707	10.5415	0.0701957
F61A+TSA	109	131	NSKVDPMPWNQTEGDVTPDDVVD	2	2557.13	3600s	9.16677	0.119678	9.42756	0.176065	9.58522	0.136076	9.47516	0.37687	10.5989	0.0437285
F61A+TSA	109	131	NSKVDPMPWNQTEGDVTPDDVVD	2	2557.13	7200s	9.16148	0.941888	9.20379	1.08803	10.0393	0.163119	10.296	0.0129459	10.7746	0.204833
F61A+TSA	109	131	NSKVDPMPWNQTEGDVTPDDVVD	2	2557.13	10800s	9.45156	0.263522	10.2651	0.0175489	10.104	0.231013	10.561	0.0983891	10.6951	0.315593
F61A+TSA	109	131	NSKVDPMPWNQTEGDVTPDDVVD	2	2557.13	14400s	10.0895	0.28481	10.1518	0.210587	10.238	0.384926	10.3383	0.0831416	11.2621	0.055236
F61A+TSA	132	144	LVNQGLQEGEQAF	2	1431.7	0s	0	0	0	0	0	0	0	0	0	0
F61A+TSA	132	144	LVNQGLQEGEQAF	2	1431.7	10s	1.33803	0.36065	1.0941	0.0352418	1.23289	0.244378	1.41206	0.300713	1.26454	0.063281
F61A+TSA	132	144	LVNQGLQEGEQAF	2	1431.7	30s	1.12612	0.102639	1.3755	0.269073	1.22907	0.0223798	1.48482	0.018264	1.52647	0.24695
F61A+TSA	132	144	LVNQGLQEGEQAF	2	1431.7	45s	1.34403	0.254924	1.12921	0.0663678	1.24308	0.0565927	1.53284	0.0208364	1.56703	0.158717
F61A+TSA	132	144	LVNQGLQEGEQAF	2	1431.7	60s	1.18105	0.00643099	1.15558	0.0244378	1.22179	0.408754	1.46317	0.0205792	1.31256	0.023666
F61A+TSA	132	144	LVNQGLQEGEQAF	2	1431.7	180s	1.52465	0.446568	1.26636	0.0421873	1.3282	0.292739	1.34567	0.0174923	1.6709	0.130163
F61A+TSA	132	144	LVNQGLQEGEQAF	2	1431.7	600s	1.32475	0.0553065	1.75511	0.556924	1.50519	0.0908056	1.69327	0.183926	2.55727	0.199361
F61A+TSA	132	144	LVNQGLQEGEQAF	2	1431.7	1200s	1.14503	0.0218654	1.42661	0.0630237	1.93846	0.00437308	2.1722	0.0818022	3.10151	0.133507
F61A+TSA	132	144	LVNQGLQEGEQAF	2	1431.7	1800s	1.39314	0.245664	1.75839	0.212223	1.915	0.119874	2.47051	0.011833	3.22501	0.0735705
F61A+TSA	132	144	LVNQGLQEGEQAF	2	1431.7	2700s	1.36549	0.0717699	2.0245	0.189843	2.34282	0.0478466	2.80338	0.17338	3.55661	0.0856608
F61A+TSA	132	144	LVNQGLQEGEQAF	2	1431.7	3600s	1.44989	0.128877	2.55564	0.480009	2.62858	0.358849	2.8494	0.182383	3.58553	0.0720271
F61A+TSA	132	144	LVNQGLQEGEQAF	2	1431.7	7200s	1.79422	0.164633	2.65441	0.121674	3.06676	0.255182	3.40218	0.244378	3.93368	0.0951787
F61A+TSA	132	144	LVNQGLQEGEQAF	2	1431.7	10800s	2.10545	0.339814	2.86486	0.0905484	3.3196	0.0843746	3.54497	0.0702264	4.46245	0.116015
F61A+TSA	132	144	LVNQGLQEGEQAF	2	1431.7	14400s	2.07452	0.215824	3.27558	0.223798	3.5206	0.115501	3.72978	0.22457	4.52575	0.0738278
F61A+TSA	145	152	GIKVRSIL	2	884.581	0s	0	0	0	0	0	0	0	0	0	0
F61A+TSA	145	152	GIKVRSIL	2	884.581	10s	0.245903	0.0690913	0.148601	0.0381922	0.189992	0.0598792	0.232332	0.0498993	0.203427	0.00863642
F61A+TSA	145	152	GIKVRSIL	2	884.581	30s	0.200848	0.0310911	0.215505	0.112465	0.173028	0.0477882	0.223511	0.0600711	0.252282	0.00211112
F61A+TSA	145	152	GIKVRSIL	2	884.581	45s	0.230975	0.142789	0.142222	0.0314749	0.187277	0.0203436	0.220797	0.0128587	0.264088	0.0514347
F61A+TSA	145	152	GIKVRSIL	2	884.581	60s	0.18307	0.0320507	0.171264	0.0441417	0.202884	0.102294	0.218083	0.0236062	0.195556	0.0646772
F61A+TSA	145	152	GIKVRSIL	2	884.581	180s	0.280645	0.086748	0.180356	0.0182324	0.196777	0.0740813	0.158643	0.0182324	0.204512	0.0493235
F61A+TSA	145	152	GIKVRSIL	2	884.581	600s	0.226904	0.00767682	0.290551	0.133001	0.18877	0.0427983	0.161493	0.00460609	0.277116	0.152385
F61A+TSA	145	152	GIKVRSIL	2	884.581	1200s	0.184835	0.0257173	0.147108	0.0157375	0.239254	0.0305153	0.194877	0.0587276	0.28743	0.0333942
F61A+TSA	145	152	GIKVRSIL	2	884.581	1800s	0.210212	0.0443336	0.224326	0.00594953	0.157014	0.0305153	0.214419	0.0280204	0.275081	0.0623741
F61A+TSA	145	152	GIKVRSIL	2	884.581	2700s	0.183206	0.0518185	0.235997	0.125708	0.223104	0.0126667	0.222561	0.0157375	0.348227	0.114001
F61A+TSA	145	152	GIKVRSIL	2	884.581	3600s	0.199763	0.0813743	0.344427	0.0683237	0.251467	0.0823339	0.217133	0.0460609	0.379033	0.0942329
F61A+TSA	145	152	GIKVRSIL	2	884.581	7200s	0.225004	0.0552731	0.231247	0.0111314	0.213605	0.0452932	0.304122	0.0239901	0.501442	0.103061
F61A+TSA	145	152	GIKVRSIL	2	884.581	10800s	0.282273	0.0813743	0.210619	0.0809904	0.307243	0.0399194	0.338863	0.021687	0.630772	0.147779
F61A+TSA	145	152	GIKVRSIL	2	884.581	14400s	0.203427	0.0151617	0.330857	0.0491316	0.367905	0.116496	0.468058	0.0113233	0.6476	0.0606469
F61A+TSA	155	163	MRHQPSWSL	2	1140.55	0s	0	0	0	0	0	0	0	0	0	0
F61A+TSA	155	163	MRHQPSWSL	2	1140.55	10s	0.860422	0.00905676	1.06143	0.0350584	1.30726	0.00876461	1.52294	0.0420701	1.84893	0.0116861
F61A+TSA	155	163	MRHQPSWSL	2	1140.55	30s	0.859389	0.0338898	1.37378	0.00350584	1.46902	0.041778	1.76051	0.0747913	2.00861	0.0271703
F61A+TSA	155	163	MRHQPSWSL	2	1140.55	45s	0.978794	0.0677796	1.5155	0.00467446	1.69957	0.0762521	1.83199	0.0204508	2.03981	0.0122705
F61A+TSA	155	163	MRHQPSWSL	2	1140.55	60s	1.03106	0.0119783	1.64213	0.0201586	1.76257	0.0198664	1.92577	0.0274624	2.00799	0.081803
F61A+TSA	155	163	MRHQPSWSL	2	1140.55	180s	1.47873	0.0444074	1.97825	0.0385643	1.96503	0.0414858	1.96255	0.0146077	2.16004	0.0502504
F61A+TSA	155	163	MRHQPSWSL	2	1140.55	600s	1.92929	0.0756678	2.07059	0.0663189	2.05964	0.0473289	2.08175	0.0996244	2.529	0.00934892
F61A+TSA	155	163	MRHQPSWSL	2	1140.55	1200s	2.00097	0.0163606	2.06212	0.00525877	2.0898	0.0105175	2.17553	0.0359349	2.88205	0.00496661
F61A+TSA	155	163	MRHQPSWSL	2	1140.55	1800s	2.04435	0.0601837	2.14269	0.00233723	2.13422	0.0248331	2.33089	0.0207429	3.09793	0.0239566
F61A+TSA	155	163	MRHQPSWSL	2	1140.55	2700s	2.07183	0.0715776	2.16417	0.015192	2.29287	0.0446995	2.54821	0.0335977	3.29832	0.0309683
F61A+TSA	155	163	MRHQPSWSL	2	1140.55	3600s	2.0206	0.0581386	2.19475	0.0356427	2.36229	0.0435309	2.58209	0.0166528	3.4547	0.00671953
F61A+TSA	155	163	MRHQPSWSL	2	1140.55	7200s	2.05034	0.16682	2.2623	0.0733306	2.65873	0.0677796	3.0845	0.0540484	3.62637	0.0362271
F61A+TSA	155	163	MRHQPSWSL	2	1140.55	10800s	2.08526	0.0315526	2.55048	0.0490818	2.86573	0.0356427	3.28406	0.055217	3.67905	0.0260017
F61A+TSA	155	163	MRHQPSWSL	2	1140.55	14400s	2.15632	0.0338898	2.66762	0.0242488	2.99175	0.179967	3.28964	0.0619366	3.93212	0.0198664
F61A+TSA	167	179	ELCKKYNQKTVVA	2	1522.82	0s	0	0	0	0	0	0	0	0	0	0
F61A+TSA	167	179	ELCKKYNQKTVVA	2	1522.82	10s	1.8535	0.0203564	2.23478	0.0170426	2.41253	0.0250904	2.64267	0.073141	2.93088	0.0305346
F61A+TSA	167	179	ELCKKYNQKTVVA	2	1522.82	30s	1.96547	0.0400027	2.56433	0.050891	2.46274	0.217293	2.83163	0.024617	3.15282	0.0523112
F61A+TSA	167	179	ELCKKYNQKTVVA	2	1522.82	45s	2.21218	0.106753	2.63128	0.0097048	2.80234	0.0726676	2.79213	0.0885267	3.32589	0.0750346
F61A+TSA	167	179	ELCKKYNQKTVVA	2	1522.82	60s	2.2793	0.0274575	2.74694	0.0516011	2.92034	0.0274575	2.997	0.0137287	3.42279	0.0781118
F61A+TSA	167	179	ELCKKYNQKTVVA	2	1522.82	180s	2.75916	0.0934974	3.05675	0.0594123	3.19165	0.0504176	3.19584	0.195043	3.65243	0.35316
F61A+TSA	167	179	ELCKKYNQKTVVA	2	1522.82	600s	2.99967	0.00899469	3.35015	0.0288777	3.511	0.0253271	3.76591	0.0411862	4.76815	0.170426
F61A+TSA	167	179	ELCKKYNQKTVVA	2	1522.82	1200s	3.20906	0.0698272	3.62883	0.00781118	3.81763	0.0168059	4.21832	0.0849761	5.27713	0.050891
F61A+TSA	167	179	ELCKKYNQKTVVA	2	1522.82	1800s	3.3535	0.0255639	3.77127	0.0904203	4.14819	0.0435532	4.59977	0.0501809	5.71649	0.0653298
F61A+TSA	167	179	ELCKKYNQKTVVA	2	1522.82	2700s	3.47803	0.124979	4.02099	0.0525479	4.51524	0.0660399	4.92631	0.0537314	5.76753	0.0224867
F61A+TSA	167	179	ELCKKYNQKTVVA	2	1522.82	3600s	3.43233	0.0144388	4.09246	0.0958644	4.64847	0.0272208	4.97653	0.0471038	5.80804	0.0343218
F61A+TSA	167	179	ELCKKYNQKTVVA	2	1522.82	7200s	3.61611	0.523349	4.44746	0.349846	5.35579	0.137997	5.63163	0.0584655	5.86009	0.0923139
F61A+TSA	167	179	ELCKKYNQKTVVA	2	1522.82	10800s	3.95404	0.0255639	5.15461	0.0177527	5.52334	0.222974	5.8154	0.0736144	5.72134	0.00307713
F61A+TSA	167	179	ELCKKYNQKTVVA	2	1522.82	14400s	4.26268	0.158591	5.36567	0.0729043	5.59096	0.359314	5.69171	0.0847394	5.93893	0.0636729
F61A+TSA	180	200	MDLAGDETIEGSSLFPGHVEA	2	2173.98	0s	0	0	0	0	0	0	0	0	0	0
F61A+TSA	180	200	MDLAGDETIEGSSLFPGHVEA	2	2173.98	10s	4.5578	0.236706	4.38313	0.0649617	4.5028	0.115983	4.67333	0.204365	4.76796	0.0197952
F61A+TSA	180	200	MDLAGDETIEGSSLFPGHVEA	2	2173.98	30s	4.34863	0.118214	4.65184	0.21245	4.1503	0.476758	4.69738	0.0420996	5.05836	0.106504
F61A+TSA	180	200	MDLAGDETIEGSSLFPGHVEA	2	2173.98	45s	4.55228	0.230572	4.43262	0.00724894	4.55228	0.0432149	4.67057	0.117377	5.26319	0.18206
F61A+TSA	180	200	MDLAGDETIEGSSLFPGHVEA	2	2173.98	60s	4.46376	0.0211892	4.41172	0.0635677	4.62128	0.267932	4.85668	0.021468	5.24564	0.15167
F61A+TSA	180	200	MDLAGDETIEGSSLFPGHVEA	2	2173.98	180s	4.78373	0.369417	4.70546	0.141633	4.90872	0.0805748	4.98443	0.344325	6.26015	0.321184
F61A+TSA	180	200	MDLAGDETIEGSSLFPGHVEA	2	2173.98	600s	4.71887	0.0697014	5.38719	0.227505	5.41361	0.090333	5.84043	0.24507	7.14573	0.0808536
F61A+TSA	180	200	MDLAGDETIEGSSLFPGHVEA	2	2173.98	1200s	4.83065	0.143027	5.57172	0.0172859	6.01352	0.0432149	6.48312	0.0454453	7.59601	0.1355
F61A+TSA	180	200	MDLAGDETIEGSSLFPGHVEA	2	2173.98	1800s	5.17132	0.206037	5.9879	0.00139404	6.25463	0.0708166	6.92631	0.0911694	7.89547	0.23336
F61A+TSA	180	200	MDLAGDETIEGSSLFPGHVEA	2	2173.98	2700s	5.4075	0.149161	6.32738	0.260683	6.75538	0.0267653	7.34623	0.294698	8.5084	0.230851
F61A+TSA	180	200	MDLAGDETIEGSSLFPGHVEA	2	2173.98	3600s	5.40099	0.153343	6.59274	0.180945	6.94109	0.183454	7.17175	0.264865	8.59889	0.303062
F61A+TSA	180	200	MDLAGDETIEGSSLFPGHVEA	2	2173.98	7200s	5.94393	0.49014	6.67002	0.421275	7.61257	0.144979	8.10859	0.00892178	9.16686	0.057434
F61A+TSA	180	200	MDLAGDETIEGSSLFPGHVEA	2	2173.98	10800s	6.37864	0.0270441	7.41838	0.0281594	7.95186	0.173696	8.4252	0.0931211	9.38846	0.171744
F61A+TSA	180	200	MDLAGDETIEGSSLFPGHVEA	2	2173.98	14400s	6.69427	0.255944	7.64392	0.051579	8.04471	0.220814	8.54783	0.130481	9.87186	0.000557612
F61A+TSA	201	229	YEGAVKNGIHRTVHAGEVGSPEVVREAVD	4	3074.55	0s	0	0	0	0	0	0	0	0	0	0
F61A+TSA	201	229	YEGAVKNGIHRTVHAGEVGSPEVVREAVD	4	3074.55	10s	8.10639	0.600488	8.54253	0.17071	9.23525	0.00085784	9.74539	0.454655	10.5788	0.137254
F61A+TSA	201	229	YEGAVKNGIHRTVHAGEVGSPEVVREAVD	4	3074.55	30s	7.91835	0.0754899	9.65076	0.19044	8.96229	1.00968	10.3247	0.362866	11.7471	0.236764
F61A+TSA	201	229	YEGAVKNGIHRTVHAGEVGSPEVVREAVD	4	3074.55	45s	8.78456	0.245342	9.48698	0.200735	10.247	0.376592	10.5964	0.558454	12.2524	0.160416
F61A+TSA	201	229	YEGAVKNGIHRTVHAGEVGSPEVVREAVD	4	3074.55	60s	8.61168	0.325121	9.83759	0.23848	10.4248	0.384312	11.058	0.0754899	12.2609	0.237622
F61A+TSA	201	229	YEGAVKNGIHRTVHAGEVGSPEVVREAVD	4	3074.55	180s	10.19	1.05943	11.0447	0.300244	11.8787	0.368013	11.4238	1.01139	13.3509	0.0291666
F61A+TSA	201	229	YEGAVKNGIHRTVHAGEVGSPEVVREAVD	4	3074.55	600s	10.8888	0.208455	12.7025	0.87757	12.6734	0.0283087	12.8966	0.905021	14.6314	0.100367
F61A+TSA	201	229	YEGAVKNGIHRTVHAGEVGSPEVVREAVD	4	3074.55	1200s	11.5439	0.651101	12.7255	0.395464	13.7767	0.173284	14.023	0.0240195	14.8201	0.307107
F61A+TSA	201	229	YEGAVKNGIHRTVHAGEVGSPEVVREAVD	4	3074.55	1800s	12.2761	0.967644	13.3267	0.748036	13.7907	0.235906	14.4167	0.0986516	14.4367	0.780634
F61A+TSA	201	229	YEGAVKNGIHRTVHAGEVGSPEVVREAVD	4	3074.55	2700s	12.8068	0.61164	14.0776	0.0480391	14.3852	0.0454655	14.3894	0.344852	15.7439	0.115808
F61A+TSA	201	229	YEGAVKNGIHRTVHAGEVGSPEVVREAVD	4	3074.55	3600s	12.495	0.143259	14.2141	0.781492	14.2772	0.541297	14.117	0.0814948	15.9574	0.117524
F61A+TSA	201	229	YEGAVKNGIHRTVHAGEVGSPEVVREAVD	4	3074.55	7200s	12.99	1.22928	13.6682	0.77463	14.5113	0.644238	15.1124	0.223038	17.0208	0.0634802
F61A+TSA	201	229	YEGAVKNGIHRTVHAGEVGSPEVVREAVD	4	3074.55	10800s	13.9466	0.744605	14.4804	0.0634802	14.8832	0.893869	15.4564	0.0677694	17.5333	0.83811
F61A+TSA	201	229	YEGAVKNGIHRTVHAGEVGSPEVVREAVD	4	3074.55	14400s	14.387	0.914457	15.2198	0.386886	15.2507	0.403185	15.7378	0.306249	19.0146	0.191298
F61A+TSA	230	248	ILKTERVGHGYHTIEDEAL	3	2180.12	0s	0	0	0	0	0	0	0	0	0	0
F61A+TSA	230	248	ILKTERVGHGYHTIEDEAL	3	2180.12	10s	3.42885	0.0462521	3.76421	0.112327	3.90022	0.191616	4.06738	0.119668	4.0544	0.0704794
F61A+TSA	230	248	ILKTERVGHGYHTIEDEAL	3	2180.12	30s	3.49115	0.140225	4.08503	0.0168857	3.62716	0.601278	4.11566	0.0381764	4.24648	0.0969092
F61A+TSA	230	248	ILKTERVGHGYHTIEDEAL	3	2180.12	45s	3.77927	0.217312	4.10891	0.0418472	3.97913	0.0242273	4.04454	0.247412	4.4178	0
F61A+TSA	230	248	ILKTERVGHGYHTIEDEAL	3	2180.12	60s	3.83897	0.0477204	4.1302	0.152705	3.96563	0.0668086	4.13331	0.00587328	4.35135	0.0161515
F61A+TSA	230	248	ILKTERVGHGYHTIEDEAL	3	2180.12	180s	4.28282	0.196755	4.19249	0.277513	4.11203	0.0242273	4.02585	0.375156	4.73395	0.116732
F61A+TSA	230	248	ILKTERVGHGYHTIEDEAL	3	2180.12	600s	4.21741	0.0425813	4.50241	0.334043	4.2579	0.164452	4.59949	0.154174	5.70316	0.0132149
F61A+TSA	230	248	ILKTERVGHGYHTIEDEAL	3	2180.12	1200s	4.14785	0.0396447	4.42091	0.0925042	4.65608	0.106453	5.16067	0.0301006	6.46473	0.0741502
F61A+TSA	230	248	ILKTERVGHGYHTIEDEAL	3	2180.12	1800s	4.2579	0.274576	4.64725	0.189413	4.83933	0.0851626	5.63204	0.0286323	6.64071	0.56824
F61A+TSA	230	248	ILKTERVGHGYHTIEDEAL	3	2180.12	2700s	4.43597	0.112327	4.91305	0.00587328	5.3081	0.154908	6.10289	0.036708	7.56372	0.0587328
F61A+TSA	230	248	ILKTERVGHGYHTIEDEAL	3	2180.12	3600s	4.27452	0.135086	5.10616	0.229058	5.53756	0.190148	6.20412	0.178401	7.8425	0.0418472
F61A+TSA	230	248	ILKTERVGHGYHTIEDEAL	3	2180.12	7200s	4.52214	0.513178	5.32368	0.46766	6.46888	0.24888	7.34361	0.0264298	7.99045	0.240805
F61A+TSA	230	248	ILKTERVGHGYHTIEDEAL	3	2180.12	10800s	4.90682	0.187945	6.31729	0.0888334	6.83538	0.194553	7.81031	0.022759	7.86845	0.2665
F61A+TSA	230	248	ILKTERVGHGYHTIEDEAL	3	2180.12	14400s	5.16794	0.403054	6.75284	0.110124	7.27457	0.405991	7.72154	0.00440496	8.66895	0.0418472
F61A+TSA	253	259	LKENMHF	2	917.443	0s	0	0	0	0	0	0	0	0	0	0
F61A+TSA	253	259	LKENMHF	2	917.443	10s	0.675627	0.111164	0.524266	0.00496267	0.632815	0.100908	0.679838	0.107855	0.665567	0.0453258
F61A+TSA	253	259	LKENMHF	2	917.443	30s	0.620416	0.0588904	0.679604	0.147226	0.523096	0.108517	0.726392	0.034077	0.840322	0.0178656
F61A+TSA	253	259	LKENMHF	2	917.443	45s	0.727796	0.166415	0.570118	0.0221666	0.604274	0.0142263	0.751658	0.128037	0.897872	0.109841
F61A+TSA	253	259	LKENMHF	2	917.443	60s	0.639132	0.0165423	0.601935	0.0201815	0.661122	0.156821	0.758208	0.0684849	0.840088	0.00628605
F61A+TSA	253	259	LKENMHF	2	917.443	180s	0.840088	0.221997	0.696682	0.00198507	0.740195	0.0794028	0.683347	0.0526044	1.00666	0.0678232
F61A+TSA	253	259	LKENMHF	2	917.443	600s	0.764057	0.0185273	0.955422	0.240193	0.864886	0.122744	0.936473	0.0770869	1.17018	0.0813879
F61A+TSA	253	259	LKENMHF	2	917.443	1200s	0.736218	0.0373855	0.809676	0.0803953	1.01461	0.0122413	1.07543	0.0850272	1.31593	0.0029776
F61A+TSA	253	259	LKENMHF	2	917.443	1800s	0.868396	0.160129	0.965482	0.0843655	0.978349	0.0430099	1.13626	0.0856889	1.3578	0.0999152
F61A+TSA	253	259	LKENMHF	2	917.443	2700s	0.932028	0.057567	1.0759	0.0751018	1.09298	0.0549203	1.19358	0.0502884	1.59455	0.0165422
F61A+TSA	253	259	LKENMHF	2	917.443	3600s	0.881496	0.114472	1.07427	0.246149	1.10725	0.11348	1.13603	0.0595521	1.69515	0.019189
F61A+TSA	253	259	LKENMHF	2	917.443	7200s	0.943257	0.200492	0.951679	0.18792	1.17042	0.0671615	1.4853	0.00827112	1.93798	0.076756
F61A+TSA	253	259	LKENMHF	2	917.443	10800s	1.09017	0.0734476	1.18632	0.0664998	1.31078	0.0949525	1.63152	0.00463183	1.88067	0.100246
F61A+TSA	253	259	LKENMHF	2	917.443	14400s	1.09602	0.0777486	1.27031	0.055582	1.43828	0.0436715	1.64836	0.0708008	2.13613	0.0221666
F61A+TSA	260	267	EVCPWSSY	1	969.39	0s	0	0	0	0	0	0	0	0	0	0
F61A+TSA	260	267	EVCPWSSY	1	969.39	10s	0.459793	0.122323	0.348421	0.0938118	0.459467	0.0588623	0.476051	0.108527	0.768055	0.0554134
F61A+TSA	260	267	EVCPWSSY	1	969.39	30s	0.403213	0.00919724	0.482229	0.0869139	0.43134	0.0262121	0.583439	0.0118414	0.852437	0.0482855
F61A+TSA	260	267	EVCPWSSY	1	969.39	45s	0.435486	0.0893282	0.420691	0.0417325	0.475238	0.0181645	0.536289	0.0120714	0.852437	0.0482855
F61A+TSA	260	267	EVCPWSSY	1	969.39	60s	0.407521	0.0162101	0.416951	0.0196591	0.554905	0.111057	0.594983	0.0249475	0.817969	0.0218434
F61A+TSA	260	267	EVCPWSSY	1	969.39	180s	0.561083	0.145316	0.499301	0.00436869	0.64197	0.107723	0.719117	0.0358692	1.25589	0.00494352
F61A+TSA	260	267	EVCPWSSY	1	969.39	600s	0.527672	0.0346046	0.867964	0.2151	0.994456	0.0180496	1.17452	0.0370189	1.48392	0.0586324
F61A+TSA	260	267	EVCPWSSY	1	969.39	1200s	0.517348	0.010117	0.949907	0.043342	1.29491	0.00310407	1.36231	0.0721983	1.51123	0.0177047
F61A+TSA	260	267	EVCPWSSY	1	969.39	1800s	0.642458	0.0867989	1.16647	0.0205788	1.3445	0.00862241	1.46628	0.0164401	1.59033	0.0258672
F61A+TSA	260	267	EVCPWSSY	1	969.39	2700s	0.745374	0.0302359	1.36052	#DIV/0!	1.48376	0.000459862	1.51164	0.0677147	1.72601	0.0156353
F61A+TSA	260	267	EVCPWSSY	1	969.39	3600s	0.839512	0.0396631	1.49709	0.144167	1.49807	0.0968009	1.43742	0.0179346	1.74105	0.0615065
F61A+TSA	260	267	EVCPWSSY	1	969.39	7200s	1.17371	0.0135659	1.4801	0.0378236	1.52188	0.0684045	1.63293	0.0304659	1.95444	0.0225332
F61A+TSA	260	267	EVCPWSSY	1	969.39	10800s	1.30052	0.0862241	1.51099	0.0270169	1.62822	0.0592072	1.70552	0.0186244	2.0802	0.0969159
F61A+TSA	260	267	EVCPWSSY	1	969.39	14400s	1.35263	0.026557	1.62838	0.0976057	1.69211	0.040123	1.77373	0.0382835	2.14402	0.0535739
F61A+TSA	268	290	LTGAWDPKTTHAVVRFKNDKANY	4	2631.36	0s	0	0	0	0	0	0	0	0	0	0
F61A+TSA	268	290	LTGAWDPKTTHAVVRFKNDKANY	4	2631.36	10s	3.7016	0.523485	3.32259	0.0857586	3.71928	0.139358	3.75655	0.688749	4.31495	0.213503
F61A+TSA	268	290	LTGAWDPKTTHAVVRFKNDKANY	4	2631.36	30s	3.25753	0.329635	3.97132	0.224223	3.34913	0.716442	3.96816	0.173304	4.8405	0.0955852
F61A+TSA	268	290	LTGAWDPKTTHAVVRFKNDKANY	4	2631.36	45s	3.6258	0.232263	3.90689	0.363581	3.74392	0.145611	4.27452	0.499365	5.58777	0.337675
F61A+TSA	268	290	LTGAWDPKTTHAVVRFKNDKANY	4	2631.36	60s	3.60053	0.344821	3.8033	0.181344	4.0048	0.564578	4.30927	0.0875453	5.09064	0.086652
F61A+TSA	268	290	LTGAWDPKTTHAVVRFKNDKANY	4	2631.36	180s	4.60994	1.11129	4.47287	0.163477	4.61247	0.0553858	4.81081	0.462739	6.071	0.104518
F61A+TSA	268	290	LTGAWDPKTTHAVVRFKNDKANY	4	2631.36	600s	4.28463	0.331421	5.61935	0.8558	5.22203	0.206357	5.704	0.309088	6.76268	0.184024
F61A+TSA	268	290	LTGAWDPKTTHAVVRFKNDKANY	4	2631.36	1200s	4.86008	0.357328	5.71663	0.591377	6.07921	0.0625323	6.42537	0.0625323	7.05894	0.156331
F61A+TSA	268	290	LTGAWDPKTTHAVVRFKNDKANY	4	2631.36	1800s	5.23024	0.771828	6.03815	0.517232	5.73748	0.213503	6.40515	0.0678923	7.07094	0.493112
F61A+TSA	268	290	LTGAWDPKTTHAVVRFKNDKANY	4	2631.36	2700s	5.70968	0.560111	6.16765	0.019653	6.44684	0.00893319	6.66793	0.153651	7.87442	0.194744
F61A+TSA	268	290	LTGAWDPKTTHAVVRFKNDKANY	4	2631.36	3600s	5.62378	0.109878	6.52138	0.61639	6.40136	0.178664	6.60034	0.0723589	7.90348	0.244769
F61A+TSA	268	290	LTGAWDPKTTHAVVRFKNDKANY	4	2631.36	7200s	5.34963	1.49274	5.98888	0.711975	6.36031	0.0795054	7.3653	0.362688	8.95458	0.0589591
F61A+TSA	268	290	LTGAWDPKTTHAVVRFKNDKANY	4	2631.36	10800s	6.01036	0.440406	6.42663	0.221543	6.76584	0.763788	7.63249	0.206357	9.04807	0.607457
F61A+TSA	268	290	LTGAWDPKTTHAVVRFKNDKANY	4	2631.36	14400s	6.4399	0.797734	7.13916	0.371621	7.18274	0.0937985	7.58638	0.162584	10.1011	0.290329
F61A+TSA	291	300	SLNTDDPLIF	1	1133.56	0s	0	0	0	0	0	0	0	0	0	0
F61A+TSA	291	300	SLNTDDPLIF	1	1133.56	10s	0.755808	0.137368	0.555876	0.040198	0.6513	0.107144	0.639119	0.0560656	0.659742	0.0268994
F61A+TSA	291	300	SLNTDDPLIF	1	1133.56	30s	0.653972	0.0822094	0.731444	0.10926	0.566669	0.113189	0.746618	0.0430693	0.738283	0.0548567
F61A+TSA	291	300	SLNTDDPLIF	1	1133.56	45s	0.725567	0.140542	0.598406	0.0392913	0.629822	0.0123919	0.718407	0.00105784	0.769806	0.0737467
F61A+TSA	291	300	SLNTDDPLIF	1	1133.56	60s	0.67887	0.0282595	0.606741	0.0145075	0.65846	0.197665	0.688701	0.0542522	0.653438	0.00438249
F61A+TSA	291	300	SLNTDDPLIF	1	1133.56	180s	0.852087	0.205221	0.670214	0.0190412	0.665085	0.0649817	0.548182	0.0380823	0.647133	0.101855
F61A+TSA	291	300	SLNTDDPLIF	1	1133.56	600s	0.726208	0.00302241	0.814687	0.227889	0.653651	0.0409536	0.553953	0.00997394	0.69554	0.19026
F61A+TSA	291	300	SLNTDDPLIF	1	1133.56	1200s	0.623945	0.00317353	0.603001	0.00770713	0.696929	0.0531943	0.693723	0.0132986	0.676092	0.0382334
F61A+TSA	291	300	SLNTDDPLIF	1	1133.56	1800s	0.701844	0.105482	0.685174	0.0281084	0.596055	0.0184367	0.600115	0.0785825	0.632493	0.124372
F61A+TSA	291	300	SLNTDDPLIF	1	1133.56	2700s	0.713278	0.0210057	0.775256	0.159734	0.663589	0.0265972	0.612938	0.0507764	0.71627	0.0953569
F61A+TSA	291	300	SLNTDDPLIF	1	1133.56	3600s	0.666474	0.12135	0.898463	0.190412	0.6996	0.171521	0.569875	0.0312819	0.62512	0.109411
F61A+TSA	291	300	SLNTDDPLIF	1	1133.56	7200s	0.707615	0.0235748	0.662414	0.0022668	0.568058	0.0456383	0.569768	0.0317353	0.643179	0.135555
F61A+TSA	291	300	SLNTDDPLIF	1	1133.56	10800s	0.782736	0.10654	0.616572	0.0846273	0.716163	0.0949035	0.587399	0.0194945	0.744481	0.241641
F61A+TSA	291	300	SLNTDDPLIF	1	1133.56	14400s	0.686243	0.0985304	0.777073	0.153236	0.761578	0.213835	0.6326	0.0933923	0.632066	0.0926367
F61A+TSA	301	320	KSTLDTDYQMTKKDMGFTEE	3	2367.06	0s	0	0	0	0	0	0	0	0	0	0
F61A+TSA	301	320	KSTLDTDYQMTKKDMGFTEE	3	2367.06	10s	4.35645	0.279907	4.51923	0.0663903	4.7615	0.0600515	5.11607	0.21385	5.81293	0.185826
F61A+TSA	301	320	KSTLDTDYQMTKKDMGFTEE	3	2367.06	30s	4.32366	0.0687256	5.01746	0.248547	4.63836	0.508436	5.55791	0.0246879	6.79052	0.305929
F61A+TSA	301	320	KSTLDTDYQMTKKDMGFTEE	3	2367.06	45s	4.5959	0.179487	5.03963	0.134449	5.45907	0.18249	5.85563	0.155467	7.19061	0.0130112
F61A+TSA	301	320	KSTLDTDYQMTKKDMGFTEE	3	2367.06	60s	4.55343	0.109427	5.20241	0.0523783	5.48667	0.222191	6.11253	0.0777334	7.51522	0.0650558
F61A+TSA	301	320	KSTLDTDYQMTKKDMGFTEE	3	2367.06	180s	5.26893	0.209847	6.11559	0.160805	6.66124	0.0690593	7.27105	0.44705	8.71243	0.335621
F61A+TSA	301	320	KSTLDTDYQMTKKDMGFTEE	3	2367.06	600s	5.8134	0.231198	7.43784	0.0890764	7.69474	0.0033362	8.43973	0.288247	8.52984	0.515776
F61A+TSA	301	320	KSTLDTDYQMTKKDMGFTEE	3	2367.06	1200s	6.74286	0.299257	8.14107	0.00533791	8.32885	0.0653894	8.64544	0.0293585	8.7523	0.211848
F61A+TSA	301	320	KSTLDTDYQMTKKDMGFTEE	3	2367.06	1800s	7.05638	0.218187	8.35598	0.133114	8.53244	0.00300258	8.65676	0.0260223	8.84477	0.316605
F61A+TSA	301	320	KSTLDTDYQMTKKDMGFTEE	3	2367.06	2700s	7.71644	0.226861	8.49799	0.139787	8.65558	0.169812	8.73579	0.0397007	9.21916	0.176151
F61A+TSA	301	320	KSTLDTDYQMTKKDMGFTEE	3	2367.06	3600s	7.80609	0.00733964	8.28875	0.0747308	8.45577	0.0747308	8.40009	0.10876	9.33097	0.109427
F61A+TSA	301	320	KSTLDTDYQMTKKDMGFTEE	3	2367.06	7200s	8.14319	1.05257	8.26822	0.703604	8.83062	0.215185	9.15829	0.00133448	9.43123	0.275903
F61A+TSA	301	320	KSTLDTDYQMTKKDMGFTEE	3	2367.06	10800s	8.41071	0.0703937	8.80208	0.0974169	8.70158	0.401011	9.20264	0.0500429	9.38547	0.236536
F61A+TSA	301	320	KSTLDTDYQMTKKDMGFTEE	3	2367.06	14400s	8.78603	0.5051	8.85846	0.16314	8.64284	0.727624	9.14249	0.349967	9.97476	0.177152
F61A+TSA	321	344	EFKRLNI AKSSFLPEEEKKELL	4	2832.54	0s	0	0	0	0	0	0	0	0	0	0
F61A+TSA	321	344	EFKRLNI AKSSFLPEEEKKELL	4	2832.54	10s	1.9553	0.120079	1.85353	0.06302	2.01161	0.115395	2.09923	0.173731	2.31059	0.0212905
F61A+TSA	321	344	EFKRLNI AKSSFLPEEEKKELL	4	2832.54	30s	1.79392	0.0366197	2.07634	0.0979365	1.74062	0.387914	2.17299	0.150311	2.67702	0.0591877
F61A+TSA	321	344	EFKRLNI AKSSFLPEEEKKELL	4	2832.54	45s	1.93332	0.208221	2.036	0.105601	2.11518	0.0932526	2.25098	0.212905	2.7812	0.104324
F61A+TSA	321	344	EFKRLNI AKSSFLPEEEKKELL	4	2832.54	60s	1.95259	0.0949558	2.08056	0.00936784	2.22568	0.290403	2.31963	0.101343	2.76434	0.0745169
F61A+TSA	321	344	EFKRLNI AKSSFLPEEEKKELL	4	2832.54	180s	2.36088	0.381952	2.41688	0.0327874	2.54063	0.0817557	2.41447	0.37003	3.16781	0.146053
F61A+TSA	321	344	EFKRLNI AKSSFLPEEEKKELL	4	2832.54	600s	2.42772	0.132427	2.97059	0.348313	2.83841	0.20737	2.84082	0.204815	3.53153	0.00979365
F61A+TSA	321	344	EFKRLNI AKSSFLPEEEKKELL	4	2832.54	1200s	2.52588	0.0864396	2.91669	0.121356	3.16901	0.0872912	3.23465	0.0668523	3.76939	0.104324
F61A+TSA	321	344	EFKRLNI AKSSFLPEEEKKELL	4	2832.54	1800s	2.78783	0.293384	3.01003	0.0711104	3.06724	0.0378972	3.33281	0.00212905	3.6884	0.185654
F61A+TSA	321	344	EFKRLNI AKSSFLPEEEKKELL	4	2832.54	2700s	2.81583	0.203538	3.19491	0.105175	3.26657	0.0336391	3.42584	0.0979365	3.98769	0.0289551
F61A+TSA	321	344	EFKRLNI AKSSFLPEEEKKELL	4	2832.54	3600s	2.73303	0.0762201	3.35238	0.269964	3.3593	0.268687	3.36261	0.149885	3.93108	0.0749427
F61A+TSA	321	344	EFKRLNI AKSSFLPEEEKKELL	4	2832.54	7200s	2.83811	0.561219	3.06634	0.373862	3.47854	0.230364	3.85219	0.0493941	4.25355	0.0327874
F61A+TSA	321	344	EFKRLNI AKSSFLPEEEKKELL	4	2832.54	10800s	3.18106	0.175008	3.51617	0.173731	3.64564	0.368752	3.87869	0.0459876	4.13311	0.441566
F61A+TSA	321	344	EFKRLNI AKSSFLPEEEKKELL	4	2832.54	14400s	3.28674	0.361088	3.8001	0.205667	3.92415	0.0268261	3.72935	0.145627	4.59108	0.00936784
F61A+TSA	348	352	YREYQ	1	757.339	0s	0	0	0	0	0	0	0	0	0	0
F61A+TSA	348	352	YREYQ	1	757.339	10s	0.450278	0.08336	0.535	0.0377124	0.685222	0.0213703	0.833111	0.00848528	0.957111	0.0608112
F61A+TSA	348	352	YREYQ	1	757.339	30s	0.475	0.0201133	0.708778	0.00157135	0.780333	0.0133565	0.919333	0.033784	1.04206	0.000549971
F61A+TSA	348	352	YREYQ	1	757.339	45s	0.547833	0.0590041	0.732	0.0155563	0.867444	0.0282843	0.944389	0.022706	1.09667	0.0515402
F61A+TSA	348	352	YREYQ	1	757.339	60s	0.581722	0.00966379	0.797	0.0450977	0.928111	0.0328412	1.00844	0.00125708	1.10506	0.00463548
F61A+TSA	348	352	YREYQ	1	757.339	180s	0.803167	0.00526402	0.944778	0.0523259	0.978389	0.00196419	1.08494	0.0167349	1.50994	0.0278914
F61A+TSA	348	352	YREYQ	1	757.339	600s	0.919222	0.0441549	1.10317	0.0322912	1.24694	0.0511474	1.46694	0.040148	1.95867	0.195319
F61A+TSA	348	352	YREYQ	1	757.339	1200s	0.971944	0.0135922	1.26839	0.0258487	1.47961	0.0137493	1.77133	0.0188562	2.00656	0.0359839
F61A+TSA	348	352	YREYQ	1	757.339	1800s	1.033	0.0573542	1.43778	0.00597112	1.71817	0.0277343	1.9235	0.00102138	2.15589	0.0498117
F61A+TSA	348	352	YREYQ	1	757.339	2700s	1.15183	0.0542901	1.58828	0.022706	1.89794	0.0542901	2.07917	0.058847	2.12883	0.0431335
F61A+TSA	348	352	YREYQ	1	757.339	3600s	1.19367	0.0383409	1.671	0.0923953	1.96094	0.000864242	2.00333	0.0292271	2.12211	0.00204275
F61A+TSA	348	352	YREYQ	1	757.339	7200s	1.39339	0.0913739	1.93694	0.0432906	2.23506	0.00793531	2.12872	0.0128065	2.08261	0.127672
F61A+TSA	348	352	YREYQ	1	757.339	10800s	1.6215	0.0277343	2.134	0.123979	2.1505	0.00872098	2.15333	0.0315841	2.09006	0.115258
F61A+TSA	348	352	YREYQ	1	757.339	14400s	1.79739	0.0615183	2.05006	0.0586899	1.99794	0.237666	2.11122	0.0325269	2.10428	0.0649753

## Sheet: Notes
All the D uptake is after back excahnge
Amide numbers for each peptide
peptide	start	end	AAs	#P	NH-total
MAQTPAFNKPKVEL	1	14	14	2	10
HVHLDGAIKPETIL	15	28	14	1	11
YFGKKRGIALPADTVEE	29	45	17	1	14
LRNIIGMDKPLSLPGFL	46	62	17	2	13
AKFDYYMPVIAG	63	74	12	1	9
REAIKRIAYE	76	85	10	0	8
FVEMKAKEGVVY	86	97	12	0	10
VEVRYSPHLLA	98	108	11	1	8
NSKVDPMPWNQTEGDVTPDDVVD	109	131	23	3	18
LVNQGLQEGEQAF	132	144	13	0	11
GIKVRSIL	145	152	8	0	6
MRHQPSWSL	155	163	9	1	6
ELCKKYNQKTVVA	167	179	13	0	11
MDLAGDETIEGSSLFPGHVEA	180	200	21	1	18
YEGAVKNGIHRTVHAGEVGSPEVVREAVD	201	229	29	1	26
ILKTERVGHGYHTIEDEAL	230	248	19	0	17
LKENMHF	253	259	7	0	5
EVCPWSSY	260	267	8	1	5
LTGAWDPKTTHAVVRFKNDKANY	268	290	23	1	20
SLNTDDPLIF	291	300	10	1	7
KSTLDTDYQMTKKDMGFTEE	301	320	20	0	18
EFKRLNINAAKSSFLPEEEKKELL	321	344	24	1	21
YREYQ	348	352	5	0	3
#p: Number of Proline residues in the peptide
NH-total: Total number of exchangeable amides
