# Supplementary material for: Temperature-dependent hydrogen deuterium exchange shows impact of analog binding on adenosine deaminase flexibility but not embedded thermal networks
Source: J Biol Chem. 2022 Aug 4;298(9):102350. doi: 10.1016/j.jbc.2022.102350 (PMC9483566; doi:10.1016/j.jbc.2022.102350)
Supplement: Dataset S2 [file mmc2.xlsx]

## Sheet: HDX Summary Table
Data Set	mADA-WT	mADA-F61A
HDX reaction details	50 mM potassium phosphate, pDread = 6.9, 25 °C	50 mM potassium phosphate, pDread = 6.9, 25 °C
HDX time course	0s, 10s, 30s, 45s, 60s, 180s, 600s, 1200s, 1800s, 2700s, 3600s, 7200s, 10800s, 14400s	0s, 10s, 30s, 45s, 60s, 180s, 600s, 1200s, 1800s, 2700s, 3600s, 7200s, 10800s, 14400s
HDX temperature	10°C, 20°C, 25°C, 30°C, and 40°C	10°C, 20°C, 25°C, 30°C, and 40°C
HDX control samples	non-labeled control (WT protein)	non-labeled control (F61A)
HDX condition	Apo-, 1-deazadenosine-, and pentostatin-bound mADA	Apo-, 1-deazadenosine-, and pentostatin-bound mADA
Back-exchange (mean)	0.408
# of Peptides	23
Sequence coverage	0.963
Average peptide length / Redundancy	14.7
Replicates (biological or technical)	2 (biological) (3 biological replicates at 30°C)	2 (biological)
Repeatability	~ 0.10-0.15 Da average standard deviation	~ 0.10-0.15 Da average standard deviation
